# Supplementary material for: Functional genomics identifies new synergistic therapies for retinoblastoma
Source: Oncogene. 2020 Jun 22;39(31):5338–57. doi: 10.1038/s41388-020-1372-7 (PMC7391301; doi:10.1038/s41388-020-1372-7)
Supplement: Supplementary file 2 — Table S1 [file 41388_2020_1372_MOESM2_ESM.xlsx]

## Sheet: DyNeMo result
protein hub (geneid)	hub partner (geneid)	Pearson correlation coefficient (PCC) human fetal retina	Pearson correlation coefficient (PCC) retinoblastoma
BRCA1	NFYA	-0.875	0.229
BRCA1	USF2	-0.819	-0.364
BRCA1	LMO4	-0.588	0.472
BRCA1	MAP3K3	-0.548	0.224
BRCA1	BRAP	-0.379	0.354
BRCA1	SMC1A	-0.36	0.635
BRCA1	JAK2	-0.287	-0.234
BRCA1	BACH1	-0.227	0.191
BRCA1	XRCC1	-0.203	0.178
BRCA1	RBBP7	-0.168	0.598
BRCA1	RAD51L1	-0.152	0.041
BRCA1	RAD50	0.018	-0.247
BRCA1	CLSPN	0.145	0.379
BRCA1	DDX39	0.467	0.437
BRCA1	CTBP2	0.497	0.379
BRCA1	BRIP1	0.573	-0.326
BRCA1	CHEK2	0.64	-0.133
BRCA1	ANTXR1	0.816	-0.486
CANX	MBTPS1	-0.831	0.438
CANX	FAM107A	-0.428	0.838
CANX	IKBKG	-0.274	0.054
CANX	EDEM1	-0.126	-0.175
CANX	SLC4A1	0.268	-0.066
CANX	ABCC2	0.272	-0.233
CANX	SEPSECS	0.45	-0.249
CDC2	SLC25A28	-0.878	-0.071
CDC2	BUD13	-0.741	0.313
CDC2	CNOT7	-0.578	0.529
CDC2	FYN	0.035	0.319
CDC2	CCDC6	0.306	0.232
CDC2	PRKAR2B	0.487	0.064
CDC2	USP16	0.53	0.168
CDC2	CDKN3	0.941	0.83
CDC2	CHAF1B	0.977	0.41
CHRNB4	CHRNA2	-0.663	0.413
CHRNB4	CHRNA5	-0.497	-0.07
CHRNB4	CHRNA4	0	-0.222
CHRNB4	CHRNA3	0.148	0.785
FXR2	AP2M1	-0.866	-0.516
FXR2	ARL6IP1	-0.585	-0.137
FXR2	AMOTL2	-0.543	-0.205
FXR2	CBS	0.452	-0.111
FXR2	KCTD4	0.476	0.006
FXR2	LCMT1	0.478	-0.456
FXR2	AP1M1	0.802	-0.062
FXR2	CYFIP2	0.856	-0.475
ITGB1	ITGA10	-0.825	0.053
ITGB1	BSG	-0.752	0.216
ITGB1	VCAN	-0.638	0.556
ITGB1	PXN	-0.632	-0.184
ITGB1	RABGAP1	-0.63	-0.001
ITGB1	ITGA11	-0.545	-0.302
ITGB1	ICAM4	-0.489	-0.071
ITGB1	RGS12	-0.303	-0.363
ITGB1	CHAD	0.1	-0.133
ITGB1	NME1	0.193	-0.291
ITGB1	CD53	0.29	0.226
ITGB1	ANKS1B	0.306	-0.183
ITGB1	CLDN11	0.445	0.253
ITGB1	YWHAB	0.485	0.065
ITGB1	LGALS3BP	0.736	0.309
ITGB1	GULP1	0.846	0.596
KIAA1279	DPEP1	-0.591	-0.173
KIAA1279	RGR	-0.559	0.289
KIAA1279	CIDEC	-0.171	0.069
KIAA1279	CPB1	0.066	0.045
KIAA1279	KIFC1	0.187	-0.535
KIAA1279	PAPSS2	0.616	-0.433
KIAA1279	DOK2	0.653	-0.084
MAD2L1	ATP13A3	-0.482	0.364
MAD2L1	UFD1L	-0.254	0.082
MAD2L1	ADAM17	0.333	0.222
MAD2L1	TNFRSF1B	0.527	-0.639
MAD2L1	MBL2	0.864	0.009
MAD2L1	AHSA1	-0.786	0.021
MAD2L1	COG8	-0.713	0.175
MAD2L1	MAD1L1	-0.674	-0.058
MAD2L1	GIPC1	-0.669	-0.302
MAD2L1	REV3L	-0.506	-0.316
NME2	RORA	-0.803	0.398
NME2	NME3	-0.565	0.391
NME2	RYR1	-0.543	-0.256
NME2	NFS1	-0.508	0.166
NME2	MEAF6	-0.178	-0.11
NME2	ISCU	-0.115	-0.287
NME2	HSCB	0.12	-0.073
NME2	UBE2V1	0.529	-0.271
NME2	MTIF2	0.628	0.009
NME2	HARS	0.758	-0.057
NME2	ACER3	0.782	-0.553
PABPC1	YWHAG	-0.598	0.797
PABPC1	PAIP1	-0.464	0.799
PABPC1	PCBP3	-0.223	0.152
PABPC1	CSTF3	0.337	0.042
PABPC1	PAIP2	0.448	-0.229
PABPC1	PCBP1	0.813	0.5
PIK3R1	SHB	-0.957	-0.37
PIK3R1	NME2	-0.871	0.121
PIK3R1	TEK	-0.773	0.137
PIK3R1	TGFBR1	-0.736	-0.369
PIK3R1	TRAT1	-0.67	0.096
PIK3R1	CTLA4	-0.286	0.253
PIK3R1	CD4	-0.187	0.06
PIK3R1	THY1	0.013	0.196
PIK3R1	CD3E	0.062	-0.138
PIK3R1	CSF1R	0.092	-0.017
PIK3R1	FCGR2A	0.243	-0.079
PIK3R1	CD19	0.526	-0.055
PIK3R1	BRD7	0.624	-0.058
PIK3R1	DHX8	0.657	0.034
PIK3R1	ATP5B	0.673	0.001
PIK3R1	EPHA2	0.919	0.045
PLD2	ACOX1	-0.788	0.22
PLD2	PIP5K1A	-0.742	-0.469
PLD2	DCP2	0.562	-0.236
PLD2	GM2A	0.713	0.134
PLD2	EGFR	0.902	0.033
PRKCZ	WWC1	-0.688	0.494
PRKCZ	AKT3	0.06	-0.236
PRKCZ	FEZ1	0.473	0.499
RAD51	CCRK	-0.892	0.142
RAD51	CRLS1	-0.572	0.271
RAD51	TP53	0.231	0.459
RAD51	PLD3	0.418	-0.141
RAD51	ABCD3	0.61	-0.138
RAD51	TTK	0.831	0.229
SDHB	SRBD1	-0.823	0.3
SDHB	GRHPR	-0.539	0.364
SDHB	UROS	-0.086	0.143
SDHB	PPP1R3C	0.622	0.014
SIAH1	MRPL18	-0.836	0.147
SIAH1	KIAA1279	-0.798	-0.251
SIAH1	PEG3	-0.51	-0.133
SIAH1	CACYBP	-0.402	0.018
SIAH1	KIF22	-0.399	0.451
SIAH1	SLC9A3R2	-0.18	0.43
SIAH1	POU2AF1	0.003	0.046
SIAH1	KIF5C	0.064	0.363
SIAH1	BAG1	0.125	0.376
SIAH1	DAB1	0.177	0.232
SIAH1	HYI	0.483	-0.077
SIAH1	SURF4	0.67	0.27
SIAH1	NOL10	0.712	-0.298
SIAH1	KHDRBS3	0.807	-0.026
SIAH1	SYP	0.955	-0.101
SRC	AXL	-0.805	-0.386
SRC	GJA1	-0.656	-0.319
SRC	DDR2	-0.632	-0.09
SRC	GRIN2B	-0.628	0.203
SRC	NCOA6	-0.584	0.272
SRC	ARHGAP1	-0.574	-0.544
SRC	SH3BP1	-0.56	0.29
SRC	NPHS1	-0.543	0.158
SRC	CCNA2	-0.514	0.552
SRC	MPZL1	-0.459	0.439
SRC	KIFAP3	-0.437	-0.415
SRC	PTPN21	-0.408	-0.304
SRC	ADRB3	-0.397	0.045
SRC	SMARCB1	-0.26	0.564
SRC	IL6R	-0.256	-0.073
SRC	TRPV4	-0.256	-0.315
SRC	PRKCZ	-0.082	-0.551
SRC	RET	-0.081	-0.132
SRC	YWHAG	0.014	0.043
SRC	PDE6G	0.099	-0.36
SRC	TYRO3	0.197	0.173
SRC	GAB3	0.207	-0.36
SRC	MYLK	0.419	-0.5
SRC	ARR3	0.44	-0.489
SRC	SKAP1	0.47	-0.594
SRC	CCND1	0.486	-0.447
SRC	GFAP	0.523	-0.16
SRC	PDE4D	0.598	-0.33
SRC	EPHB2	0.771	0.462
SRC	SH3PXD2A	0.783	0.066
SRF	SRC	-0.681	0.798
SRF	HOPX	0.532	-0.469
SRF	MYOCD	0.63	0.374
SRF	CRIP2	0.703	-0.151
SRF	PRRX1	0.709	-0.417
SUFU	ZNF689	-0.908	0.37
SUFU	QPRT	-0.844	0.367
SUFU	LMBR1L	-0.802	0.03
SUFU	PEX26	-0.801	0.176
SUFU	RBPJ	-0.118	0.147
SUFU	BTRC	0.577	0.387
TJP1	EGFR	-0.739	-0.159
TJP1	CLDN5	-0.715	0.173
TJP1	JAM3	-0.409	0.048
TJP1	GJA8	-0.383	-0.442
TJP1	CLDN4	-0.04	-0.016
TJP1	JAM2	0.673	-0.264
TNK2	EGFR	-0.811	0.426
TNK2	VTI1B	0.543	-0.015
TNK2	SEZ6	0.835	0.383
TNK2	ITFG2	0.865	-0.139
TRAF2	CD27	-0.769	-0.194
TRAF2	NIF3L1	-0.75	-0.452
TRAF2	MAP3K8	-0.738	-0.12
TRAF2	TBK1	-0.734	-0.256
TRAF2	TRAIP	-0.709	0.457
TRAF2	MAPK9	-0.706	0.132
TRAF2	FBF1	-0.627	0.419
TRAF2	CD40	-0.598	-0.003
TRAF2	NAP1L1	-0.591	0.069
TRAF2	TNFRSF11A	-0.59	-0.283
TRAF2	DLGAP5	-0.459	0.582
TRAF2	FBXO28	-0.433	0.441
TRAF2	LNX1	-0.372	-0.426
TRAF2	FGF19	-0.364	0.294
TRAF2	ZBTB43	-0.353	0.194
TRAF2	UBXN11	-0.196	0.16
TRAF2	SPATA2	-0.158	-0.47
TRAF2	BAHD1	-0.153	0.485
TRAF2	TNFRSF12A	-0.094	-0.603
TRAF2	TNFRSF4	-0.077	-0.029
TRAF2	SIAH2	-0.074	-0.546
TRAF2	SPHK1	0.032	-0.186
TRAF2	IL15RA	0.051	0.488
TRAF2	TNFRSF18	0.054	-0.059
TRAF2	HINFP	0.061	-0.247
TRAF2	FAM120B	0.095	-0.3
TRAF2	NDEL1	0.161	-0.095
TRAF2	TNFRSF14	0.171	-0.484
TRAF2	IRF4	0.202	0.006
TRAF2	RGS14	0.237	0.425
TRAF2	RADIL	0.243	0.391
TRAF2	USP53	0.25	-0.403
TRAF2	TNFRSF9	0.256	0.052
TRAF2	TNFRSF13B	0.276	0.178
TRAF2	CDCA3	0.325	0.78
TRAF2	MTOR	0.368	-0.052
TRAF2	CAD	0.371	0.384
TRAF2	SPG21	0.372	0.032
TRAF2	AFF4	0.376	-0.101
TRAF2	MAP4K5	0.38	-0.36
TRAF2	GORASP2	0.382	-0.542
TRAF2	LTBR	0.39	-0.243
TRAF2	BIRC3	0.446	-0.327
TRAF2	ZFAND6	0.513	-0.247
TRAF2	IKBKE	0.53	-0.052
TRAF2	MAP3K7IP1	0.544	0.142
TRAF2	TRPT1	0.578	0.048
TRAF2	USP2	0.596	-0.052
TRAF2	TCEA2	0.63	-0.023
TRAF2	NUDT18	0.687	0.13
TRAF2	FLNA	0.707	0.361
TRAF2	GSG1	0.708	-0.092
TRAF2	C16orf48	0.748	-0.168
TRAF2	CCDC130	0.812	-0.338
TRAF2	RUVBL2	0.821	0.282
TRAF2	ITPK1	0.846	0.202
TRAF2	HSPA4	0.855	-0.262
TRIP13	HDHD3	-0.915	-0.351
TRIP13	PBLD	-0.9	0.045
TRIP13	LOXL4	-0.693	-0.326
TRIP13	MAD2L1BP	-0.689	0.601
TRIP13	NOC4L	-0.559	0.465
TRIP13	SEMA4G	-0.369	0.089
TRIP13	KIAA1609	-0.353	-0.487
TRIP13	DDAH2	-0.166	0.13
TRIP13	PPP2CA	-0.132	0.452
TRIP13	COMT	-0.094	-0.698
TRIP13	CRMP1	-0.06	0.501
TRIP13	C20orf54	0.254	0.04
TRIP13	FAM69B	0.48	0.158
TRIP13	CES1	0.49	0.233
TRIP13	NTRK2	0.588	-0.737
TRIP13	ARL11	0.617	0.099
TRIP13	STAMBPL1	0.619	0.239
TRIP13	TNFRSF1B	0.668	-0.497
TRIP13	C11orf54	0.675	-0.12
TRIP13	GALT	0.711	-0.56
TRIP13	ADAM15	0.73	0.208
TRIP13	NME4	0.82	0.271
UNC119	RFC5	-0.768	-0.486
UNC119	ZFP64	-0.716	-0.416
UNC119	RUFY3	-0.661	0.424
UNC119	BXDC2	-0.595	-0.014
UNC119	PHF10	-0.558	-0.208
UNC119	S100A4	-0.467	0.394
UNC119	FYN	-0.464	-0.544
UNC119	HSPB3	-0.282	0.253
UNC119	PAPSS1	-0.262	-0.663
UNC119	HLA-DQA1	-0.225	0.603
UNC119	SEPHS1	-0.21	-0.553
UNC119	CKMT2	0.06	0.572
UNC119	FKBPL	0.109	-0.547
UNC119	ID2	0.277	0.114
UNC119	IL5RA	0.338	-0.115
UNC119	MRPS12	0.364	0.055
UNC119	ANKRD24	0.443	0.063
UNC119	CD247	0.498	0.091
UNC119	PPAP2C	0.622	-0.034
UNC119	CETN3	0.658	-0.31
UNC119	ITSN1	0.927	-0.357
UNC119	C16orf74	0.934	0.459
VCL	HIP1	-0.84	-0.553
VCL	FAM179B	-0.823	0.506
VCL	UBAP2L	-0.776	0.129
VCL	STX3	-0.714	-0.014
VCL	FEN1	-0.672	-0.512
VCL	CIRBP	-0.671	0.173
VCL	PARK2	-0.651	0.264
VCL	SEL1L3	-0.642	-0.268
VCL	PXN	-0.544	0.616
VCL	C19orf57	-0.526	0.46
VCL	KIAA1217	-0.456	0.168
VCL	LRRN2	-0.441	0.703
VCL	TFRC	-0.412	-0.243
VCL	NUDT21	-0.336	-0.32
VCL	SNRPA	-0.307	-0.667
VCL	CORO2B	-0.161	0.392
VCL	PSMB1	-0.112	0.132
VCL	DIS3L2	-0.087	0.307
VCL	SORBS1	-0.055	0.299
VCL	BIRC6	-0.047	-0.181
VCL	DCT	-0.027	-0.437
VCL	EN1	0.012	-0.757
VCL	CLTC	0.052	0.166
VCL	PSMA2	0.158	0.007
VCL	RBPJ	0.174	-0.073
VCL	SYNE1	0.303	0.483
VCL	CALML5	0.329	-0.231
VCL	C14orf166	0.498	-0.449
VCL	FUCA1	0.593	0.62
VCL	RIT2	0.638	0.178
VCL	OLFM3	0.647	-0.343
VCL	LAP3	0.652	-0.009
VCL	PGAM2	0.658	0.602
VCL	PFN1	0.661	-0.211
VCL	HNRPDL	0.665	-0.384
VCL	GSN	0.666	0.184
VCL	EIF4E	0.672	-0.435
VCL	DDX3X	0.689	-0.281
VCL	SELE	0.708	-0.266
VCL	ABI2	0.71	-0.393
VCL	IKBIP	0.782	-0.582
VCL	SLC16A5	0.803	-0.027
VCL	CBX2	0.83	-0.663
VCL	SYNCRIP	0.838	-0.648
VCL	C22orf28	0.845	0.093
VCL	SCFD1	0.856	0.575
VCL	RBM3	0.891	-0.259
VCL	NRAP	0.936	0.234
XRCC6	STAM	-0.916	-0.072
XRCC6	ABCD4	-0.848	0.3
XRCC6	VAV1	-0.763	-0.402
XRCC6	POU2F2	-0.667	-0.077
XRCC6	MRE11A	-0.663	0.441
XRCC6	EGFR	-0.586	-0.301
XRCC6	PCNA	-0.118	0.648
XRCC6	NIT1	-0.118	0.182
XRCC6	NCF4	-0.025	0.247
XRCC6	DNTT	0.088	-0.318
XRCC6	BBS5	0.179	-0.598
XRCC6	KIAA0182	0.247	-0.252
XRCC6	TERF2	0.524	-0.448
XRCC6	ARAP1	0.524	-0.033
XRCC6	KAT2A	0.607	0.132
XRCC6	POR	0.774	-0.081
XRCC6	ACD	0.818	0.196
XRCC6	POU2F1	0.831	0.069
ZBTB16	CD81	-0.698	0.312
ZBTB16	SPOP	-0.689	-0.389
ZBTB16	CIDEA	-0.657	-0.01
ZBTB16	DPM1	-0.622	-0.205
ZBTB16	BCL6	-0.62	0.176
ZBTB16	GATA1	-0.615	-0.012
ZBTB16	NCOR1	-0.604	-0.221
ZBTB16	COQ6	-0.528	-0.289
ZBTB16	TRIM27	-0.523	-0.209
ZBTB16	QTRT1	-0.397	-0.206
ZBTB16	FAM101B	-0.381	0.31
ZBTB16	MAP3K3	-0.353	0.135
ZBTB16	CCDC85B	-0.338	0.692
ZBTB16	LSM2	-0.306	-0.134
ZBTB16	IL6	-0.097	0.192
ZBTB16	CEP70	0.095	-0.377
ZBTB16	THNSL2	0.206	-0.171
ZBTB16	RAB27A	0.722	-0.399

## Sheet: gene list 1st screen
Category	Category #	Gene symbol	# shRNAs
H+M skeletal common hubs	1	CANX	5
H+M skeletal common hubs	1	CDK1	3
H+M skeletal common hubs	1	ITGB1	4
H+M skeletal common hubs	1	MAD2L1	3
H+M skeletal common hubs	1	PIK3R1	4
H+M skeletal common hubs	1	PRKCZ	6
H+M skeletal common hubs	1	SIAH1	6
H+M skeletal common hubs	1	SRC	2
H+M skeletal common hubs	1	SRF	4
H+M skeletal common hubs	1	UNC119	5
H+M skeletal common hubs	1	VCL	5
Human skeletal hubs	2	BRCA1	5
Human skeletal hubs	2	CHRNB4	4
Human skeletal hubs	2	FXR2	4
Human skeletal hubs	2	KIAA1279	1
Human skeletal hubs	2	NME2	4
Human skeletal hubs	2	PABPC1	3
Human skeletal hubs	2	PLD2	10
Human skeletal hubs	2	RAD51	3
Human skeletal hubs	2	SDHB	3
Human skeletal hubs	2	SUFU	5
Human skeletal hubs	2	TJP1	5
Human skeletal hubs	2	TNK2	10
Human skeletal hubs	2	TRAF2	5
Human skeletal hubs	2	TRIP13	1
Human skeletal hubs	2	XRCC6	5
Human skeletal hubs	2	ZBTB16	5
Others known Tumour supp-Oncogenes	3	ALK	9
Others known Tumour supp-Oncogenes	3	APC	5
Others known Tumour supp-Oncogenes	3	CCNA2	4
Others known Tumour supp-Oncogenes	3	CCNE2	5
Others known Tumour supp-Oncogenes	3	CCNH	4
Others known Tumour supp-Oncogenes	3	CDH11	5
Others known Tumour supp-Oncogenes	3	CDK2	14
Others known Tumour supp-Oncogenes	3	CDK5	6
Others known Tumour supp-Oncogenes	3	CDK7	4
Others known Tumour supp-Oncogenes	3	CDKN1B	3
Others known Tumour supp-Oncogenes	3	CDKN1C	7
Others known Tumour supp-Oncogenes	3	CENPF	3
Others known Tumour supp-Oncogenes	3	CTNNB1	4
Others known Tumour supp-Oncogenes	3	DEK	6
Others known Tumour supp-Oncogenes	3	E2F1	8
Others known Tumour supp-Oncogenes	3	E2F2	5
Others known Tumour supp-Oncogenes	3	E2F3	5
Others known Tumour supp-Oncogenes	3	ID2	5
Others known Tumour supp-Oncogenes	3	KIF14	2
Others known Tumour supp-Oncogenes	3	KRAS	1
Others known Tumour supp-Oncogenes	3	LIN28A	5
Others known Tumour supp-Oncogenes	3	LIN28B	10
Others known Tumour supp-Oncogenes	3	MCL1	10
Others known Tumour supp-Oncogenes	3	MDM2	5
Others known Tumour supp-Oncogenes	3	MDM4	4
Others known Tumour supp-Oncogenes	3	MYCN	5
Others known Tumour supp-Oncogenes	3	PRKCI	5
Others known Tumour supp-Oncogenes	3	RASSF1	1
Others known Tumour supp-Oncogenes	3	RBL1	3
Others known Tumour supp-Oncogenes	3	RBL2	4
Others known Tumour supp-Oncogenes	3	RXRG	4
Others known Tumour supp-Oncogenes	3	SKP2	5
Others known Tumour supp-Oncogenes	3	THRB	5
Others known Tumour supp-Oncogenes	3	TRPM7	4
random control hubs (30hubs)	4	AIMP1	4
random control hubs (30hubs)	4	AMOTL2	5
random control hubs (30hubs)	4	CFL2	3
random control hubs (30hubs)	4	DIAPH1	3
random control hubs (30hubs)	4	EDEM1	5
random control hubs (30hubs)	4	EFNA5	1
random control hubs (30hubs)	4	FAM107A	10
random control hubs (30hubs)	4	IPP	3
random control hubs (30hubs)	4	MAP2K6	5
random control hubs (30hubs)	4	MSI2	2
random control hubs (30hubs)	4	NCOA2	5
random control hubs (30hubs)	4	OXA1L	3
random control hubs (30hubs)	4	PNP	3
random control hubs (30hubs)	4	RAD50	5
random control hubs (30hubs)	4	SLC9A3R2	5
random control hubs (30hubs)	4	SPTB	5
random control hubs (30hubs)	4	STAT6	3
random control hubs (30hubs)	4	TAF13	4
random control hubs (30hubs)	4	TANK	5
random control hubs (30hubs)	4	TARBP2	4
random control hubs (30hubs)	4	TCF12	4
random control hubs (30hubs)	4	TFDP2	3
random control hubs (30hubs)	4	TLX3	5
random control hubs (30hubs)	4	TP73	3
random control hubs (30hubs)	4	UBE2V2	3
random control hubs (30hubs)	4	UPF3A	5
random control hubs (30hubs)	4	VPS25	4
random control hubs (30hubs)	4	WWP2	5
Unchanged Controls	5	AATK	5
Unchanged Controls	5	ABCA1	4
Unchanged Controls	5	ABCB9	4
Unchanged Controls	5	ABCC9	5
Unchanged Controls	5	ABCD1	2
Unchanged Controls	5	ABHD4	4
Unchanged Controls	5	ACAA1	2
Unchanged Controls	5	ACCS	3
Unchanged Controls	5	ACD	10
Unchanged Controls	5	ACOT2	6
Unchanged Controls	5	ACP6	4
Unchanged Controls	5	ACSS2	5
Unchanged Controls	5	ADAM28	5
Unchanged Controls	5	ADAM8	5
Unchanged Controls	5	ADAMTS3	6
Unchanged Controls	5	ADAP2	3
Unchanged Controls	5	ADAT1	3
Unchanged Controls	5	ADC	3
Unchanged Controls	5	ADCY7	1
Unchanged Controls	5	AKR7A2	1
Unchanged Controls	5	ALMS1	1
Unchanged Controls	5	ANKRD1	5
Unchanged Controls	5	ANLN	3
Unchanged Controls	5	AP2A1	4
Unchanged Controls	5	AP2M1	4
Unchanged Controls	5	APPL1	3
Unchanged Controls	5	ARL16	5
Unchanged Controls	5	ARL6IP5	2
Unchanged Controls	5	ASPM	3
Unchanged Controls	5	ASPSCR1	1
Unchanged Controls	5	ATP6V0D1	5
Unchanged Controls	5	ATP6V1D	4
Unchanged Controls	5	ATP6V1E1	4
Unchanged Controls	5	AZI2	5
Unchanged Controls	5	B3GALT6	5
Unchanged Controls	5	BMP1	2
Unchanged Controls	5	BNIP1	6
Unchanged Controls	5	BPGM	7
Unchanged Controls	5	BTRC	5
Unchanged Controls	5	C12orf4	9
Unchanged Controls	5	C12orf50	5
Unchanged Controls	5	C12orf52	2
Unchanged Controls	5	C14orf118	1
Unchanged Controls	5	C14orf80	4
Unchanged Controls	5	C17orf81	3
Unchanged Controls	5	C1orf50	4
Unchanged Controls	5	C20orf108	4
Unchanged Controls	5	C20orf30	4
Unchanged Controls	5	C3orf17	4
Unchanged Controls	5	C5AR1	5
Unchanged Controls	5	C6orf162	5
Unchanged Controls	5	C6orf222	4
Unchanged Controls	5	CCDC154	5
Unchanged Controls	5	CCDC79	5
Unchanged Controls	5	CCL17	5
Unchanged Controls	5	CD8B	5
Unchanged Controls	5	CHEK2	3
Unchanged Controls	5	TSPO2	5

## Sheet: 1st screen normalized reads
				Y79										WERI-RB1
				T0 (n=3)			T40 in vivo (n=6)							T0 (n=3)			T40 in vivo (n=6)
				normalized reads			normalized reads							normalized reads			normalized reads
Category	TRC.ID	Gene symbol	# shRNAs	T0-A	T0-B	T0-C	tumour 1	tumour 2	tumour 3	tumour 4	tumour 5	tumour 6		T0-A	T0-B	T0-C	tumour 1	tumour 2	tumour 3	tumour 4	tumour 5	tumour 6
H+M skeletal common hubs	TRCN0000029354	CANX	5	129.119	167.244	157.406	0.622031	4.51015	32.2502	1.41557	6.03433	4344.37		5.86417	6.29267	5.73803	12.166	0.112334	0.0854226	0.0778348	0.0918371	0.0711205
H+M skeletal common hubs	TRCN0000029355	CANX	5	1244.88	1333.6	1314.41	179.145	8266.78	656.939	4.24672	3695.29	2041.07		37.26	32.0752	44.5047	89.3094	73.4663	11.2758	64.7586	0.0918371	83.4954
H+M skeletal common hubs	TRCN0000029356	CANX	5	259.619	283.925	262.22	5.27089	100.727	591.728	52.6122	1.18708	2978.43		3.87937	2.44715	3.7787	3.0415	5.50436	0.0854226	2.64638	0.0918371	0.0711205
H+M skeletal common hubs	TRCN0000029357	CANX	5	2170.95	2207.11	2128.84	20066.7	931.882	959.551	1021.81	718.086	43.2884		47.2742	42.3882	49.8229	26.4057	13.5924	117.371	75.1884	0.0918371	79.2282
H+M skeletal common hubs	TRCN0000029358	CANX	5	327.092	200.875	321.983	10.2144	33.5039	2.9835	75.0255	2392.27	57.5791		85.9777	98.5852	75.0143	35.6685	34.9358	12.2154	89.0431	0.0918371	0.284482
H+M skeletal common hubs	TRCN0000000582	CDK1	3	7838.86	8496.03	7895.67	323.62	2533.31	5365.47	1797.07	2852.56	854.806		614.475	536.45	577.582	451.109	183.329	144.535	193.342	571.135	550.544
H+M skeletal common hubs	TRCN0000000583	CDK1	3	3365.84	3309.18	3539.61	233.065	68.2965	30.5454	109.707	1148.8	237.947		131.177	118.949	129.736	90.1389	0.449335	12.728	0.700514	0.183674	2.63146
H+M skeletal common hubs	TRCN0000196602	CDK1	3	1363.11	1560.56	1346.22	45.441	18.8997	589.739	37.0409	5.44079	298.856		1453.68	1441.9	1562.98	3059.19	670.521	419.938	55.5741	102.582	193.234
H+M skeletal common hubs	TRCN0000029645	ITGB1	4	4987.04	5025.32	4700.48	1589.68	1312.35	229.019	429.863	4095.23	8313.45		122.787	111.957	135.474	112.397	7.6387	180.925	45.8447	29.5716	816.89
H+M skeletal common hubs	TRCN0000029648	ITGB1	4	234.163	288.501	249.532	23.6044	2.36246	0.852429	1.6515	7.61711	5.2723		5.14242	4.02032	3.63875	1.79725	0.112334	1.96472	0.0778348	0.0918371	1.49353
H+M skeletal common hubs	TRCN0000275133	ITGB1	4	12.8813	4.11818	5.33267	0.261908	2.0403	0.568286	0.235929	1.6817	1.52619		345.445	260.622	347.221	181.799	0.224668	12.5571	0.233505	0.0918371	43.668
H+M skeletal common hubs	TRCN0000275134	ITGB1	4	872.092	558.47	715.13	6.384	461.001	357.168	998.216	3299.39	57.0241		6655.65	5746.52	7177.16	2727.95	578.631	11952.2	10056.2	8.63269	9351.42
H+M skeletal common hubs	TRCN0000006564	MAD2L1	3	10599.1	11787.8	10617.7	28315.8	15725.2	5377.55	15458.5	16775.1	13384.8		8581.35	8675.33	8844.13	8055.96	19229.8	8029.04	24218.1	105.796	6362.79
H+M skeletal common hubs	TRCN0000006565	MAD2L1	3	98.9097	71.6105	96.5398	0.360123	0.536922	33.2447	0.235929	704.236	1.80368		8.0294	7.42885	6.29784	0.13825	0.112334	1.62303	4.59226	0.0918371	0.0711205
H+M skeletal common hubs	TRCN0000006566	MAD2L1	3	4434.38	4172.86	4687.79	539.497	248.38	1768.36	1546.99	446.442	2159.56		139.206	114.841	157.446	43.9635	0.224668	16.4011	0.700514	0.0918371	8.3211
H+M skeletal common hubs	TRCN0000033288	PIK3R1	4	2604.62	2853.21	3018.29	464.46	2308.01	773.579	1638.76	316.061	4375.32		2000.85	1942.08	1918.88	642.032	4846.75	41249	5036.93	361.379	12089.2
H+M skeletal common hubs	TRCN0000039904	PIK3R1	4	4060.36	4105.14	4081.89	619.706	4456.02	244.079	1974.02	2805.57	1367.05		3912.3	4510.8	3690.25	4699.39	1110.53	3294.07	1230.88	1262.48	225.523
H+M skeletal common hubs	TRCN0000039906	PIK3R1	4	171.443	136.586	171.565	206.22	272.112	228.877	132.592	170.643	2929.87		3995.48	4059.04	4029.08	5251.84	14819.9	18557.9	52440.3	2890.3	2303.38
H+M skeletal common hubs	TRCN0000200002	PIK3R1	4	962.721	897.534	947.193	186.969	1221.28	1901.77	2110.39	3325.71	15.9556		748.268	722.871	760.079	378.252	187.373	154.786	4044.53	1.01021	1421.2
H+M skeletal common hubs	TRCN0000010114	PRKCZ	6	6377.91	6737.56	6417.41	5115.42	3987.4	2488.67	7547.84	2751.16	8793.09		3947.85	3839.06	3762.19	2089.23	2422.03	7874.86	1830.36	324.461	8627.7
H+M skeletal common hubs	TRCN0000010121	PRKCZ	6	4392.66	4545.09	4396.88	864.983	5203.53	2161.05	1868.32	209.619	778.497		131.267	118.337	128.336	181.937	74.4773	16.3157	155.125	20.296	167.418
H+M skeletal common hubs	TRCN0000195238	PRKCZ	6	2998.27	3005.35	3154.92	171.288	2445.04	917.356	6586.43	1377.11	8639.36		2808.21	2863.25	3066.77	4025.28	2420.91	964.763	2433.27	3.2143	3024.83
H+M skeletal common hubs	TRCN0000199050	PRKCZ	6	174.971	90.3711	175.794	20.9853	61.6387	4.40422	121.504	66.1798	84.773		2072.49	2324.36	1999.77	876.642	305.211	475.548	222.296	7.43881	152.98
H+M skeletal common hubs	TRCN0000199469	PRKCZ	6	11737.6	11750.8	11392.4	4645.23	12372.5	5222.41	6437.33	4086.92	3910.94		10493.4	10428	9366.85	16155.6	3613.22	5528.38	2445.96	7130.05	10539.4
H+M skeletal common hubs	TRCN0000199679	PRKCZ	6	7172.87	7146.41	6696.37	1957.33	12483.9	4737.38	360.264	3080.67	12197.6		2996.95	2762.75	3035.42	3785.97	4259.81	2728.83	3473.61	1.65307	1078.26
H+M skeletal common hubs	TRCN0000314792	SIAH1	6	12.4212	3.88939	6.2521	0.883938	30.9267	0.142072	8.49345	0.29677	5.82728		2557.95	2219.65	2677.56	1715.82	1027.29	301.884	727.6	1.01021	210.232
H+M skeletal common hubs	TRCN0000314843	SIAH1	6	234.776	122.173	218.456	0.752984	1.18123	5.39872	1.17965	1.87955	0.138745		2116.6	1645.97	2060.93	552.861	1.79734	217.315	2.49071	1.19388	151.558
H+M skeletal common hubs	TRCN0000314844	SIAH1	6	9.35425	4.80454	7.72318	22.8514	2.25507	0.284143	4.0108	3.56125	2.91364		4115.92	4033.78	4452.29	1122.31	504.603	996.967	891.909	2.11225	97.7907
H+M skeletal common hubs	TRCN0000314845	SIAH1	6	232.016	164.956	158.325	1687.86	226.689	39.0697	148.871	349.694	0.832468		1622.93	1550.71	1589.15	342.998	2391.7	150.429	5.52627	0.734697	159.95
H+M skeletal common hubs	TRCN0000314846	SIAH1	6	302.403	195.842	251.003	37.6165	56.5916	259.138	5.19044	32.9415	2.08117		1923.09	1857.13	1841.49	455.395	27.0724	161.192	24.985	2734.82	114.646
H+M skeletal common hubs	TRCN0000356076	SIAH1	6	1.38014	2.51666	1.10331	0.0327385	0.644307	0.568286	1.6515	0.0989235	0.832468		n.a.	n.a.	n.a.	n.a.	n.a.	n.a.	n.a.	n.a.	n.a.
H+M skeletal common hubs	TRCN0000038150	SRC	2	3640.03	3532.71	3640.01	614.075	744.711	2726.49	2757.78	7737.3	3766.64		3324.17	3354.78	3122.75	1781.21	1030.66	1092.9	1020.8	11.1123	451.828
H+M skeletal common hubs	TRCN0000195339	SRC	2	677.493	657.078	655.919	120.608	38.7658	18.1852	2.59522	37.6898	678.739		673.838	719.2	637.761	251.753	0.898671	144.535	1.63453	0.367348	2.06249
H+M skeletal common hubs	TRCN0000003981	SRF	4	11106.4	11843.6	11368	3815.37	7214.19	7358.59	2775.71	9632.87	2485.89		178.541	139.4	170.322	231.154	86.834	471.875	175.206	1406.3	369.044
H+M skeletal common hubs	TRCN0000273482	SRF	4	0.460045	3.6606	2.02274	0.0654769	0.107384	0.142072	0.235929	0.0989235	0.138745		38.072	27.2683	32.3289	172.259	0.112334	0.0854226	0.0778348	0.0918371	0.213361
H+M skeletal common hubs	TRCN0000273484	SRF	4	113.631	71.1529	99.1142	9.55963	0.322153	2.69936	0.235929	0.692464	0.277489		786.159	675.938	744.964	213.32	1.57267	96.2713	19.0695	0.275511	1762.86
H+M skeletal common hubs	TRCN0000273541	SRF	4	193.986	130.18	132.581	2.48812	3.4363	16.3382	0.707787	9.59558	1.2487		1527.93	1321.02	1578.8	474.059	440.012	95.3316	1293.69	0.551023	51.349
H+M skeletal common hubs	TRCN0000151094	UNC119	5	33.89	30.4287	49.4652	25.2413	0.429538	1.13657	0.235929	0.395694	0.277489		38.3426	40.2906	23.9318	0.13825	159.065	12.8988	37.4386	0.0918371	0.284482
H+M skeletal common hubs	TRCN0000151183	UNC119	5	26412.3	28471	26181.8	90182.7	46295.7	27319.4	21102	22103.7	24949.4		19280.7	19042.4	19891.9	41272.4	24851.5	21884.3	40016.2	31375.5	38301.8
H+M skeletal common hubs	TRCN0000151894	UNC119	5	1266.2	1206.63	1180.18	298.673	1046.25	1019.79	927.909	1370.78	19.563		1031.64	981.57	967.908	7724.43	1658.27	158.63	120.255	1799.55	17253.3
H+M skeletal common hubs	TRCN0000155548	UNC119	5	2682.52	1565.59	2554.35	2230.9	1470.2	726.696	815.371	1890.72	3014.37		10629.4	9982.02	9653.33	22279.5	16978.6	18462	11762.6	2308.23	27465.4
H+M skeletal common hubs	TRCN0000156103	UNC119	5	3866.37	3100.53	4110.94	1134.68	1249.63	513.02	218.234	5327.42	1995.29		3362.51	3730.68	3273.2	4675.75	29422.6	1509.5	2621.79	1671.25	6278.3
H+M skeletal common hubs	TRCN0000116752	VCL	5	416.954	369.949	397.376	37.682	73.1288	473.382	14.6276	2.27524	543.741		337.956	374.502	317.551	292.122	64.9289	949.472	32.4571	1.92858	10118.1
H+M skeletal common hubs	TRCN0000116753	VCL	5	1832.67	1787.06	1676.3	1302.5	33525	517.993	267.544	216.445	172.182		1391.07	1499.84	1359.91	3506.15	1604.35	5220.35	1217.26	6.52044	12897.3
H+M skeletal common hubs	TRCN0000116754	VCL	5	503.289	485.716	401.789	54.9351	381.644	37.791	182.373	9.10096	304.683		371.337	457.18	327.908	118.065	15.8391	425.49	17.3572	0.0918371	1.28017
H+M skeletal common hubs	TRCN0000116755	VCL	5	53.2119	43.6984	69.5087	487.246	44.9941	8.95051	11.3246	34.5243	92.404		2070.05	2123.08	2126.43	1019.18	3910.79	19065.9	89.7436	10.8368	124.816
H+M skeletal common hubs	TRCN0000116756	VCL	5	3295.92	3136.91	3020.13	1141.88	1569.1	1613.22	1308.46	324.172	1747.35		2906.73	2794.82	2759.71	1995.77	8853.81	1133.9	16617.7	6.97962	2682.88
Human skeletal hubs	TRCN0000244984	BRCA1	5	54.592	29.5136	43.3969	0.720246	0.107384	1.56279	0.235929	1.58278	0.138745		470.577	503.589	512.364	99.1251	0.224668	78.418	0.311339	0.275511	1.49353
Human skeletal hubs	TRCN0000244985	BRCA1	5	47.998	19.4469	24.4567	0.196431	0.107384	0.142072	0.235929	0.0989235	0.554979		247.287	238.073	344.702	50.7377	0.337001	0.170845	0.700514	0.183674	0.640084
Human skeletal hubs	TRCN0000244986	BRCA1	5	40.1773	25.6242	35.306	0.0982154	0.107384	0.142072	0.235929	0.0989235	0.138745		302.681	275.479	299.917	122.766	0.112334	0.427113	0.389174	0.0918371	0.640084
Human skeletal hubs	TRCN0000244987	BRCA1	5	42.6309	26.0818	42.1097	0.491077	0.429538	0.426215	0.707787	0.791388	0.138745		395.696	301.349	346.101	430.925	0.561669	54.5851	0.544844	0.183674	0.995687
Human skeletal hubs	TRCN0000244988	BRCA1	5	33.89	25.6242	26.4795	2.75003	51.0076	186.398	144.153	0.791388	0.138745		340.663	272.246	301.457	0.13825	0.674003	82.7745	193.887	0.183674	0.426723
Human skeletal hubs	TRCN0000061308	CHRNB4	4	324.639	295.594	339.085	37.0272	41.1282	106.27	0.235929	24.6319	0.138745		524.257	566.952	469.399	163.55	0.112334	35.365	22.7278	0.64286	1.13793
Human skeletal hubs	TRCN0000061310	CHRNB4	4	4365.52	4304.64	4566.79	1293.95	986.97	1830.88	2622.12	3134.69	60.4927		4044.92	4530.81	3996.19	3989.06	50.3255	742.237	421.242	85.9595	222.536
Human skeletal hubs	TRCN0000061311	CHRNB4	4	851.237	908.515	862.606	113.111	53.5848	420.816	11658.9	4.84725	23.4479		1016.12	1063.81	935.439	1539.55	2229.94	274.975	165.088	1.65307	98.2174
Human skeletal hubs	TRCN0000061312	CHRNB4	4	1188.6	1212.12	1206.1	20.9853	452.84	450.509	461.477	53.7154	11.5158		1032.45	1065.21	958.811	985.998	475.284	2658.18	1047.5	1.74491	881.254
Human skeletal hubs	TRCN0000013453	FXR2	4	1308.22	1458.98	1427.5	1235.68	8712.74	1327.94	28115.2	1178.67	396.532		533.369	520.806	501.868	3262.14	1071.1	159.399	1459.56	2.02042	11.3082
Human skeletal hubs	TRCN0000329858	FXR2	4	5.21385	1.14394	3.12605	0.130954	0.107384	0.284143	0.471858	0.0989235	0.138745		461.645	413.831	440.289	101.061	0.112334	56.806	40.9411	0.0918371	0.426723
Human skeletal hubs	TRCN0000329860	FXR2	4	117.925	55.1378	79.2546	1118.18	0.214769	62.6535	1.17965	59.1562	10.8221		647.494	635.473	719.773	291.845	155.582	55.183	172.482	0.367348	1.56465
Human skeletal hubs	TRCN0000329937	FXR2	4	393.952	273.172	328.051	70.093	74.9543	40.0642	11.5605	1166.01	6.38226		2557.95	2203.57	2423.83	1696.05	29.0945	307.094	865.134	2.4796	79.1571
Human skeletal hubs	TRCN0000166181	KIAA1279	1	1129.41	1195.19	1208.31	396.986	258.904	22.1632	156.421	81.0183	30.9401		691.43	802.928	699.06	720.696	1403.84	78.418	94.258	3.12246	5561.05
Human skeletal hubs	TRCN0000196307	NME2	4	229.869	284.154	267.737	102.635	948.634	141.645	3.53894	9.29881	53.0005		207.321	153.122	198.592	3663.21	4.83035	0.939649	2.49071	0.459186	2.56034
Human skeletal hubs	TRCN0000197030	NME2	4	4897.18	5222.08	4747.37	2863.6	3555.71	5237.04	2965.87	12291.4	6051.63		2969.43	3014.8	3029.26	1542.18	3050.76	5239.65	944.604	106.623	353.895
Human skeletal hubs	TRCN0000199489	NME2	4	560.642	533.533	465.598	10.509	3341.48	1923.22	10.145	505.697	3.74611		293.028	307.205	268.148	382.537	21.5681	140.52	149.676	0.0918371	1.06681
Human skeletal hubs	TRCN0000349498	NME2	4	232.783	118.283	154.648	0.785723	1.71815	44.1842	6.13416	3.3634	3.19113		1579.9	1485.16	1678.72	449.036	759.152	81.3223	88.2647	0.551023	4.33835
Human skeletal hubs	TRCN0000074639	PABPC1	3	143.534	117.826	146.373	0.0327385	0.536922	0.142072	0.235929	0.395694	0.138745		175.745	174.272	173.121	108.526	0.112334	0.34169	0.389174	0.183674	0.640084
Human skeletal hubs	TRCN0000074640	PABPC1	3	1811.35	1698.06	1682.18	45.5719	19.544	39.9221	705.9	191.021	765.593		1793.89	1865.78	1730.79	474.888	2691.29	351.514	28.8767	31.0409	79.5127
Human skeletal hubs	TRCN0000074641	PABPC1	3	185.705	203.163	149.867	0.752984	0.859075	0.852429	0.235929	0.494617	0.832468		149.221	162.823	138.692	34.9772	0.337001	0.34169	0.311339	0.0918371	0.426723
Human skeletal hubs	TRCN0000051148	PLD2	10	133.72	202.477	178.737	37.9111	3846.08	41.9111	70.3069	11.673	8.74092		138.485	145.78	124.697	1711.81	834.528	48.1784	39.7736	1.01021	2656.92
Human skeletal hubs	TRCN0000051149	PLD2	10	280.014	284.841	281.896	5.5328	521.674	5.11458	2.59522	2640.66	1.10996		233.755	280.811	229.241	155.255	26.7354	44.7615	0.700514	0.0918371	63.6528
Human skeletal hubs	TRCN0000051150	PLD2	10	3427.95	3733.13	3952.43	4554.51	12042.6	4855.44	2629.19	1297.18	7170.47		3111.89	3074.32	3039.62	2648.73	3270.6	1446.8	1909.52	49.1329	12209.8
Human skeletal hubs	TRCN0000051151	PLD2	10	4504	4418.8	4473.56	5342.69	18571.2	27154.4	3885.28	1116.45	3083.88		4103.83	4556.42	3976.18	7453.88	3344.51	3721.95	12209.6	3112.82	1846
Human skeletal hubs	TRCN0000051152	PLD2	10	2711.35	2715.94	2481.72	325.649	7228.15	743.318	1390.8	4367.08	26.7777		2252.92	2560.24	2266.66	1213.56	356.211	495.195	69.3508	3.76532	2074.73
Human skeletal hubs	TRCN0000236519	PLD2	10	22.5422	10.5242	16.7336	0.0327385	0.322153	0.142072	1.17965	3.06663	0.277489		157.16	168.329	173.96	37.4657	0.112334	12.8988	2.41288	0.0918371	0.355602
Human skeletal hubs	TRCN0000236520	PLD2	10	78.6677	38.6651	61.7855	37.7802	2.25507	0.284143	2.59522	1.08816	209.782		67.7537	53.7499	69.836	57.7884	17.1871	10.0799	121.5	0.183674	10.597
Human skeletal hubs	TRCN0000236521	PLD2	10	34.9634	16.2439	23.5373	162.546	0.107384	0.142072	1.17965	2.76986	2.63615		179.083	154.345	199.432	0.13825	0.112334	18.0242	0.233505	0.275511	48.433
Human skeletal hubs	TRCN0000236522	PLD2	10	94.9227	36.3772	51.304	2.02978	1.28861	78.8497	0.707787	0.395694	0.277489		887.564	1003.16	939.358	354.196	1.011	180.327	2.17938	0.826534	83.4243
Human skeletal hubs	TRCN0000236523	PLD2	10	17.0217	13.956	14.5269	30.0212	0.536922	0.142072	0.471858	0.197847	0.554979		150.303	121.309	124.697	86.9592	0.112334	0.0854226	0.233505	0.0918371	0.284482
Human skeletal hubs	TRCN0000018876	RAD51	3	2605.24	2589.42	2715.62	36.3724	5.15445	68.7626	93.6639	11.0794	109.192		74.9711	73.5019	82.2918	38.8482	0.224668	12.8988	9.96286	0.0918371	5.903
Human skeletal hubs	TRCN0000018879	RAD51	3	8.89421	3.6606	8.8265	0.261908	0.214769	0.142072	0.235929	0.197847	0.277489		6.76635	7.51625	8.95693	0.829499	0.112334	0.597958	0.0778348	0.0918371	1.06681
Human skeletal hubs	TRCN0000329688	RAD51	3	32.9699	14.4136	15.998	0.0327385	0.107384	0.142072	0.235929	0.197847	0.138745		237.724	200.317	253.453	4.83874	0.112334	48.7763	0.0778348	0.0918371	0.568964
Human skeletal hubs	TRCN0000236395	SDHB	3	341.354	185.775	257.256	92.7153	241.83	173.043	18267.8	412.709	405.412		2594.49	2369.89	2702.61	895.306	541.337	285.653	2247.95	41.2349	12067.5
Human skeletal hubs	TRCN0000236397	SDHB	3	42.0175	16.7015	22.2501	0.949415	0.859075	0.568286	3.06708	0.494617	206.868		322.168	276.353	301.597	54.1939	0.112334	0.427113	0.700514	0.0918371	0.284482
Human skeletal hubs	TRCN0000236398	SDHB	3	12.7279	16.2439	8.09095	14.2412	0.107384	0.852429	2.59522	0.494617	0.138745		102.939	83.3779	99.9257	6.63599	6.9647	7445.26	29.0324	1.74491	2.56034
Human skeletal hubs	TRCN0000019464	SUFU	5	254.098	254.641	308.56	22.5241	69.3703	312.131	2.59522	4.05586	4.85607		84.9853	103.654	72.3552	48.5257	133.79	117.969	50.9818	173.205	11.8771
Human skeletal hubs	TRCN0000019465	SUFU	5	3001.18	3006.5	3045.69	4393.11	12428.8	3229.57	11667.6	7302.33	7509.97		1567.36	1653.05	1625.68	506.133	4736.67	2960.92	3266.18	68.9697	45.7305
Human skeletal hubs	TRCN0000019466	SUFU	5	20.702	14.8712	21.5146	0.523815	0.751691	2.27314	0.235929	1.48385	16.0944		3.69894	4.19512	3.4988	2.62675	0.112334	0.427113	1.08969	0.0918371	0.0711205
Human skeletal hubs	TRCN0000019467	SUFU	5	8425.27	8775.6	8781.26	7053.11	6784.33	8968.27	9939.46	14310.7	2735.07		7101.24	7336.65	6903.41	5913.36	10618.2	18463	6082.09	10284.9	6198.29
Human skeletal hubs	TRCN0000019468	SUFU	5	188.772	188.979	204.297	103.748	0.536922	0.568286	0.943717	5.63864	3.60736		10.1044	8.04064	8.53707	92.0744	1.57267	1.45218	0.0778348	0.0918371	0.142241
Human skeletal hubs	TRCN0000116254	TJP1	5	9856.31	9765.8	10330.9	12968.1	23833.1	88858.9	13135.1	8047.23	12700.3		8648.47	8639.14	8720.69	6284.42	18941.5	23814.4	28561.1	6963	22452.1
Human skeletal hubs	TRCN0000303907	TJP1	5	329.086	191.495	289.068	200.785	67.4374	1.56279	603.743	5.83649	54.9429		3231.43	2845.95	3378.02	1196.14	12.8061	180.84	227.823	2.20409	102.911
Human skeletal hubs	TRCN0000303909	TJP1	5	17.4817	13.956	12.1364	3.66671	0.751691	0.568286	2.59522	6.82572	1.52619		192.345	190.616	204.47	0.13825	0.112334	0.256268	0.389174	0.0918371	0.213361
Human skeletal hubs	TRCN0000303971	TJP1	5	43.2442	16.9303	24.2729	1.80061	2.57723	1.13657	4.95451	1.28601	1.94243		315.131	276.703	311.393	154.01	0.224668	0.256268	0.389174	0.183674	0.284482
Human skeletal hubs	TRCN0000303972	TJP1	5	94.0026	85.7953	77.4157	0.458338	2.57723	0.142072	0.235929	1.87955	0.138745		1527.48	1272.87	1564.24	613.138	50.3255	164.524	1.7902	0.275511	2.7737
Human skeletal hubs	TRCN0000002038	TNK2	10	842.036	790.919	1007.51	1799.14	29.1012	16.3382	153.118	32.2491	324.94		13.1718	8.56503	9.51674	15.8987	3.14535	1.8793	1.08969	0.0918371	0.0711205
Human skeletal hubs	TRCN0000002039	TNK2	10	688.074	611.549	591.927	802.714	30.4972	11.934	15.0995	5.53971	1.94243		28.5991	27.3557	27.2906	25.5762	1.34801	5.03993	9.57368	0.0918371	0.0711205
Human skeletal hubs	TRCN0000002040	TNK2	10	187.852	254.641	243.464	18.1044	1247.59	5.25665	0.235929	2.27524	15.4007		13.8936	18.7032	15.5347	44.3782	9.32371	12.3009	25.5298	0.0918371	204.471
Human skeletal hubs	TRCN0000002041	TNK2	10	2063.15	897.991	2201.66	3124.33	1948.38	2780.06	616.011	1303.71	2929.87		1363.46	1353.36	1280.98	1094.25	3803.74	851.322	1112.65	414.369	6706.59
Human skeletal hubs	TRCN0000002042	TNK2	10	1313.58	1357.85	1350.09	31.3962	54.8734	58.8176	221.537	7.51818	397.92		1490.31	1624.82	1600.77	1547.98	2.13434	832.785	4.20308	0.734697	109.81
Human skeletal hubs	TRCN0000195330	TNK2	10	7889.31	7807.38	7617.63	8990.6	8213.94	3109.8	8576.73	10992	12372.8		6296.58	6745.92	6174.82	10115.9	9455.02	16180.2	20388.9	581.604	1205.56
Human skeletal hubs	TRCN0000195521	TNK2	10	1417.4	1513.66	1350.82	1028.81	2389.52	1092.96	2639.58	18.3998	576.207		1050.41	1063.81	995.619	855.352	1969.32	143.681	1051.94	387.002	1939.38
Human skeletal hubs	TRCN0000195647	TNK2	10	792.964	807.163	761.101	172.073	528.439	26.5674	289.485	30.963	5033.38		651.013	716.229	623.346	1069.36	1252.41	98.7486	1209.63	2.57144	1332.87
Human skeletal hubs	TRCN0000199020	TNK2	10	730.552	583.179	702.81	21.8365	31.571	109.679	42.7032	338.022	237.392		1380.24	1437.79	1333.04	2172.46	58.3012	163.499	3475.25	0.734697	63.6528
Human skeletal hubs	TRCN0000199131	TNK2	10	3876.8	4143.8	4068.28	855.096	479.471	1187.86	8390.11	3728.72	997.713		2806.77	2991.99	2635.72	1332.31	3594.57	508.35	9450.16	1021.14	1789.04
Human skeletal hubs	TRCN0000004571	TRAF2	5	2034.17	2016.53	2099.42	221.672	962.057	219.643	3225.86	243.945	2593.28		251.437	252.406	202.091	105.208	331.946	36.3046	18.9917	10.1939	6.68532
Human skeletal hubs	TRCN0000004572	TRAF2	5	1.99353	2.05909	1.47108	0.8512	0.322153	0.284143	0.707787	0.890311	0.693724		40.2372	43.2621	38.2069	0.13825	0.112334	0.0854226	0.0778348	0.0918371	19.7715
Human skeletal hubs	TRCN0000004573	TRAF2	5	2.76027	876.485	3.12605	306.203	131.868	0.142072	170.813	68.1583	0.693724		22.4643	15.8191	21.6926	16.3135	0.561669	1.28134	19.0695	0.0918371	0.0711205
Human skeletal hubs	TRCN0000004574	TRAF2	5	376.93	378.643	389.653	409.656	12.3492	4.40422	0.943717	121.775	1.94243		17.3218	15.6443	16.3744	6.08299	0.112334	1.36676	5.3706	0.0918371	0.0711205
Human skeletal hubs	TRCN0000010891	TRAF2	5	5129.35	4883.7	4868.36	1252.7	1258.87	3667.01	1019.69	2564.59	738.954		682.499	598.853	551.551	300.693	246.91	526.033	22.0273	220.134	45.1615
Human skeletal hubs	TRCN0000022059	TRIP13	1	1091.23	1055.4	1013.94	9.72332	5.47661	1.70486	0.707787	1956.81	1.10996		38.3426	36.2703	52.622	25.1615	0.112334	3.50233	1.01185	0.0918371	11.1659
Human skeletal hubs	TRCN0000039609	XRCC6	5	1772.86	1702.64	1708.66	57.3905	874.431	20.6004	3.30301	1.78062	0.832468		1310.15	1307.04	1177.28	882.864	32.1275	133.943	883.659	1.65307	8.89006
Human skeletal hubs	TRCN0000039610	XRCC6	5	1450.37	1570.63	1345.67	2034.27	611.447	226.036	777.386	63.4099	1153.8		1193.94	1324	1236.48	486.363	282.632	16651.3	200.658	154.011	870.444
Human skeletal hubs	TRCN0000039611	XRCC6	5	8455.48	8365.39	8332.76	55.0988	141.855	6.81943	4670.22	377.294	15.5394		7318.3	7498.16	7158.4	2642.09	76.2747	950.839	5154.07	7.80616	211.086
Human skeletal hubs	TRCN0000039612	XRCC6	5	1983.1	1906.03	2091.33	200.49	1233.74	169.349	2721.68	8.21065	5705.32		1570.78	1674.38	1645.98	1149.41	1251.62	153.675	86.8637	1.46939	233.773
Human skeletal hubs	TRCN0000353003	XRCC6	5	201.806	127.206	215.514	179.243	41.0209	12.0761	0.235929	166.686	0.971213		1484.54	1188.09	1564.94	1315.31	3663.43	146.585	3205.16	1.37756	6.96981
Human skeletal hubs	TRCN0000012938	ZBTB16	5	1253.78	1041.9	1409.3	2059.67	632.28	3500.22	197.709	75.2808	1741.8		1304.64	1600.52	1199.53	310.371	88.0697	596.933	49.8921	1.01021	129.013
Human skeletal hubs	TRCN0000012939	ZBTB16	5	677.033	666.229	771.399	130.594	92.5654	536.888	1.41557	4101.47	155.949		194.42	194.112	178.299	112.95	162.435	141.033	42.1086	0.459186	1.49353
Human skeletal hubs	TRCN0000012940	ZBTB16	5	2933.4	2247.61	2594.99	534.095	808.068	230.44	337.615	1156.02	178.426		57.5591	46.2337	54.8612	19.4932	4.04402	4.35655	9.10668	0.0918371	8.39222
Human skeletal hubs	TRCN0000012941	ZBTB16	5	2440.69	2086.31	2677.92	2274.37	6423.2	8237.73	4044.06	18311.8	19309.4		137.492	115.191	110.422	136.591	153.111	15.7178	24.518	0.0918371	3.62714
Human skeletal hubs	TRCN0000012942	ZBTB16	5	3315.85	3480.55	3146.65	1823.47	2406.7	1273.96	9420.89	4116.5	6097.28		142.725	115.453	157.866	369.404	155.807	193.995	140.959	3.85716	1392.4
Others known Tumour supp-Oncogenes	TRCN0000000784	ALK	9	5273.19	5333.95	5272.54	364.248	5919.89	1583.39	5751.01	2424.71	1661.75		135.147	104.354	132.674	158.158	102.336	409.345	519.859	263.664	581.837
Others known Tumour supp-Oncogenes	TRCN0000000785	ALK	9	251.951	254.412	263.14	37.3546	0.107384	78.2814	0.471858	710.369	122.65		7.57831	6.46747	6.7177	0.13825	0.112334	0.0854226	0.233505	0.0918371	0.0711205
Others known Tumour supp-Oncogenes	TRCN0000000786	ALK	9	1474.75	1639.03	1497.01	1444.13	1263.81	3002.11	1578.6	437.044	1.94243		7.84896	5.33129	9.37678	1.9355	8.42504	0.939649	8.63967	0.0918371	0.0711205
Others known Tumour supp-Oncogenes	TRCN0000000787	ALK	9	1730.38	1902.14	1767.69	926.138	6205.21	2801.51	2007.99	1201.13	75.4771		10.0142	7.25406	7.55741	12.9955	20.8941	1.96472	10.1964	21.4899	13.9396
Others known Tumour supp-Oncogenes	TRCN0000000788	ALK	9	58.8858	34.5469	51.6718	15.8781	12.9935	10.3712	8.49345	2.17632	2.35866		1165.89	1176.64	1144.95	478.759	179.622	95.3316	323.949	38.2961	43.7391
Others known Tumour supp-Oncogenes	TRCN0000196366	ALK	9	6867.4	7529.86	7020.56	12092	3588.14	5676.18	8647.27	9661.36	7196.27		4181.51	3804.53	4120.61	5916.54	12531.3	1681.2	6866.67	8058.16	26684
Others known Tumour supp-Oncogenes	TRCN0000199017	ALK	9	499.149	254.183	465.782	146.439	107.17	343.529	588.171	41.35	171.627		2698.51	2847.17	2682.74	11435.9	6986.38	4802.37	2511.26	1206.83	22162
Others known Tumour supp-Oncogenes	TRCN0000199629	ALK	9	1292.42	1323.99	1449.94	279.423	1736.3	498.955	8465.37	7.32034	1638.71		781.739	811.143	815.78	5709.44	729.945	1077.26	1534.36	2.4796	65.2886
Others known Tumour supp-Oncogenes	TRCN0000199879	ALK	9	336.753	378.872	296.975	1.24406	1.93292	3.40972	6.84194	0.791388	0.971213		285.54	273.819	257.232	127.052	133.902	9.73818	1.24536	0.367348	53.127
Others known Tumour supp-Oncogenes	TRCN0000219015	APC	5	24.9958	14.6424	28.3183	0.0982154	0.859075	0.568286	4.95451	0.0989235	0.138745		313.237	223.914	303.276	135.761	80.5433	12.6425	1.01185	0.275511	151.558
Others known Tumour supp-Oncogenes	TRCN0000237828	APC	5	32.9699	19.2182	30.7088	0.687507	0.322153	0.142072	0.707787	0.791388	0.277489		309.538	281.16	327.068	72.3047	96.8317	29.9833	1.01185	0.0918371	0.640084
Others known Tumour supp-Oncogenes	TRCN0000237829	APC	5	140.62	85.3378	118.238	0.720246	1.18123	0.142072	1.88743	340.692	0.138745		1068.63	971.956	973.226	350.602	1526.5	163.243	7.1608	2.84695	123.679
Others known Tumour supp-Oncogenes	TRCN0000237830	APC	5	142.154	109.36	117.87	0.589292	0.107384	0.142072	1.17965	0.0989235	0.138745		1471.91	1375.12	1635.34	623.922	2.92068	277.88	19.6922	1.46939	1739.18
Others known Tumour supp-Oncogenes	TRCN0000244294	APC	5	661.392	414.563	525.36	0.720246	13.1009	8.66636	781.633	2.37416	30.8013		3843.2	3248.68	4079.32	1980.43	2.02201	226.114	54.0174	1.46939	805.937
Others known Tumour supp-Oncogenes	TRCN0000293912	CCNA2	4	135.713	65.4332	113.089	42.3308	0.214769	0.994501	194.642	0.197847	0.138745		1913.61	1737.13	1745.62	341.615	154.234	129.074	2.41288	1.56123	3.20042
Others known Tumour supp-Oncogenes	TRCN0000293913	CCNA2	4	335.526	186.233	224.156	0.720246	67.1153	97.7452	58.0386	47.3843	3.05238		2945.35	2895.15	3031.5	869.73	11.0087	624.866	232.648	2.57144	43.7391
Others known Tumour supp-Oncogenes	TRCN0000293914	CCNA2	4	65.7865	34.5469	51.304	0.130954	0.107384	0.142072	13.6839	1.08816	0.138745		653.99	636.521	725.931	85.5767	0.224668	33.0586	0.934018	0.183674	40.8232
Others known Tumour supp-Oncogenes	TRCN0000293951	CCNA2	4	336.6	129.036	296.607	31.0361	553.889	68.7626	0.471858	2229.24	11.3771		3532.3	3249.55	3550.44	645.35	185.688	340.409	177.775	2.4796	105.614
Others known Tumour supp-Oncogenes	TRCN0000045198	CCNE2	5	1530.57	1640.86	1584.17	75.2657	312.596	31.3978	12.2683	57.7713	4921.14		1345.24	1383.69	1278.46	530.741	62.2329	160.68	104.532	250.807	5.76076
Others known Tumour supp-Oncogenes	TRCN0000045199	CCNE2	5	3059.76	2709.07	3054.89	4691.03	705.086	2448.03	2755.42	234.548	196.185		3712.92	3735.14	3915.44	1215.77	632.102	1055.74	2626.46	841.871	9614.71
Others known Tumour supp-Oncogenes	TRCN0000045200	CCNE2	5	747.88	546.573	518.005	857.715	551.526	4.68836	3.53894	1540.54	4.99481		476.441	539.509	450.505	133.411	12.5814	31.3501	0.856183	0.367348	1.63577
Others known Tumour supp-Oncogenes	TRCN0000045201	CCNE2	5	548.22	639.919	811.302	8.11914	30.7119	756.105	150.523	957.777	156.92		602.476	601.038	547.352	486.225	40.3278	55.183	632.33	0.551023	2.20473
Others known Tumour supp-Oncogenes	TRCN0000045202	CCNE2	5	2519.82	2709.76	2519.05	882.17	873.787	26.2832	50.4888	2385.44	26.5002		2053.45	2109.88	1981.86	538.068	1722.75	185.453	544.299	2.84695	83.9933
Others known Tumour supp-Oncogenes	TRCN0000020219	CCNH	4	3391.61	3475.05	3408.68	307.021	636.897	3080.54	57.3308	3656.81	436.63		82.5494	73.5019	93.0681	99.1251	125.252	19.4764	22.4164	0.0918371	3.20042
Others known Tumour supp-Oncogenes	TRCN0000020220	CCNH	4	7595.81	7126.96	7343.46	2596.52	2880.37	3161.38	19538.5	2329.05	17507.9		2902.85	2878.46	2984.2	2519.88	2386.08	2761.46	1490.38	1208.3	1326.75
Others known Tumour supp-Oncogenes	TRCN0000020222	CCNH	4	865.498	432.637	852.308	775.869	524.251	172.191	385.744	862.811	811.102		3579.49	4006.25	3629.8	2201.63	1447.87	384.231	86.8637	26.7246	510.005
Others known Tumour supp-Oncogenes	TRCN0000020223	CCNH	4	2380.58	2122.69	2135.09	619.542	207.896	282.154	271.554	1265.33	662.229		68.1146	65.2865	66.3372	26.9587	7.3017	3.50233	63.2797	0.0918371	1.49353
Others known Tumour supp-Oncogenes	TRCN0000054336	CDH11	5	9455.61	8343.2	9539.79	10190.5	12662	13047.6	8686.67	13544.1	10605.8		8965.5	10370	8617.26	9048.59	3667.25	9515.4	5616.87	3781.94	2314.12
Others known Tumour supp-Oncogenes	TRCN0000303363	CDH11	5	33.4299	35.6909	39.1676	3.73218	180.513	11.5078	0.235929	209.916	0.416234		311.342	310.351	338.544	125.946	0.674003	28.104	0.311339	0.0918371	0.497843
Others known Tumour supp-Oncogenes	TRCN0000303382	CDH11	5	6.44063	11.897	5.33267	0.4256	0.107384	0.142072	0.471858	0.0989235	0.138745		55.3938	57.3333	57.8002	0.13825	0.112334	0.0854226	0.15567	0.0918371	0.142241
Others known Tumour supp-Oncogenes	TRCN0000303384	CDH11	5	52.9052	32.9454	41.9259	6.48221	3.97322	16.0541	2.12336	5.14402	2.08117		373.773	330.54	399.843	432.584	0.337001	35.1941	0.233505	0.551023	1.49353
Others known Tumour supp-Oncogenes	TRCN0000303385	CDH11	5	143.074	61.5439	80.174	1.93157	6618.21	11.0816	1.17965	72.9066	5.41104		768.477	763.249	758.12	184.425	620.195	45.9574	137.067	0.0918371	1.70689
Others known Tumour supp-Oncogenes	TRCN0000000587	CDK2	14	6400.3	6523.19	6502.74	170.829	874.002	1721.76	268.723	140.57	129.449		122.787	127.951	131.275	73.6872	50.2132	24.5163	9.02884	1.01021	22.1896
Others known Tumour supp-Oncogenes	TRCN0000000588	CDK2	14	3306.34	3646.64	3469.36	8159.5	6866.7	3977.43	3258.42	3534.73	3350.82		53.5895	45.8841	48.1435	25.991	2.92068	183.317	1.7902	1.74491	8.03661
Others known Tumour supp-Oncogenes	TRCN0000000589	CDK2	14	81.1213	72.2969	52.5912	0.130954	0.107384	1.56279	1.6515	0.0989235	0.416234		0.090218	0.0873983	0.139952	0.13825	0.112334	0.0854226	0.15567	0.0918371	0.0711205
Others known Tumour supp-Oncogenes	TRCN0000000590	CDK2	14	1093.83	1028.63	1315.7	596.691	1281.74	16.3382	20.5258	934.332	4.71732		1223.27	1471.35	1212.12	710.881	160.862	73.8906	987.88	0.734697	39.8986
Others known Tumour supp-Oncogenes	TRCN0000000591	CDK2	14	949.38	532.389	1032.33	1182.41	1410.28	24313.1	1207.01	3300.28	4568.73		2027.74	2111.02	1954.43	7356.83	1955.84	2066.63	12411.3	14858.2	913.756
Others known Tumour supp-Oncogenes	TRCN0000010470	CDK2	14	5752.25	6243.15	6017.46	3809.28	6600.06	1960.45	8523.88	7147.52	337.982		5513.31	5536.85	5493.26	3838.09	500.896	969.12	478.996	6.15309	438.6
Others known Tumour supp-Oncogenes	TRCN0000010471	CDK2	14	1732.22	1984.27	2119.28	1093.1	1044.1	3305.29	7404.64	531.417	606.453		1460	1629.63	1397.42	4561.28	3139.62	1015.93	1145.03	2.57144	45.3749
Others known Tumour supp-Oncogenes	TRCN0000039958	CDK2	14	8208.28	9410.95	8531.36	4039.3	8794.03	3341.95	10237.2	9309.89	3027.27		8229.77	8718.94	8054.1	16198.3	14913.5	7151.67	9430.24	52489.2	8621.86
Others known Tumour supp-Oncogenes	TRCN0000039959	CDK2	14	2544.51	2566.31	2812.16	26601.6	549.701	873.456	326.998	960.943	92.2652		2328.98	2616.18	2364.77	1088.72	137.721	309.999	408.01	3.30614	4225.69
Others known Tumour supp-Oncogenes	TRCN0000039961	CDK2	14	13028.8	13134.9	13128.7	5942.65	6616.6	6338.66	3896.37	5690.87	69143.6		11590.5	11701.5	11592.9	4302.75	3279.25	8266.86	662.452	10.1939	695.985
Others known Tumour supp-Oncogenes	TRCN0000194868	CDK2	14	1941.54	2043.3	2081.03	6924.74	3897.3	801.568	162.083	1143.75	85.6055		1602.36	1635.92	1630.02	222.859	409.569	1573.06	2601.16	3.949	231.639
Others known Tumour supp-Oncogenes	TRCN0000195003	CDK2	14	1001.52	995.912	965.95	79.1943	126.821	14.0651	4443.25	485.912	4423.46		1012.61	1032.7	1011.99	865.859	318.691	101.824	2.41288	0.734697	55.2606
Others known Tumour supp-Oncogenes	TRCN0000195320	CDK2	14	3341	3335.04	3449.32	936.909	809.034	69.473	127.638	1110.12	57.4403		2942.28	3246.23	3033.18	1605.22	1.68501	252.766	48.4133	2.57144	80.1528
Others known Tumour supp-Oncogenes	TRCN0000197236	CDK2	14	1144.29	1253.3	1245.09	449.532	0.644307	2.55729	1081.5	2.37416	0.693724		1453.95	1409.03	1363.55	863.785	2.35901	199.547	2.41288	2.02042	108.032
Others known Tumour supp-Oncogenes	TRCN0000021465	CDK5	6	95.3827	72.5257	64.5437	0.130954	0.214769	0.852429	2.83115	0.395694	0.138745		28.2382	25.1707	22.1124	0.13825	109.525	7.43177	1.40103	0.0918371	0.213361
Others known Tumour supp-Oncogenes	TRCN0000021466	CDK5	6	3882.63	3847.75	3979.09	3901.67	12662.2	1799.76	3936.48	11828.4	782.659		1034.89	1065.65	894.433	1969.51	1267.35	374.834	2313.48	7451.48	1108.2
Others known Tumour supp-Oncogenes	TRCN0000021467	CDK5	6	182.945	126.062	162.555	1.17858	3.4363	119.056	0.471858	1.58278	13.3195		0.180436	1.39837	0.279904	0.13825	0.112334	1.36676	0.0778348	0.0918371	0.0711205
Others known Tumour supp-Oncogenes	TRCN0000194974	CDK5	6	1355.75	1496.04	1383	26.7801	334.932	167.786	980.993	540.716	24.4191		1133.68	1253.99	1180.64	3200.9	2471.23	135.907	18770.6	218.756	100.707
Others known Tumour supp-Oncogenes	TRCN0000195513	CDK5	6	3943.81	4264.37	4181.37	294.286	635.501	790.06	11719.3	1133.17	23.0316		4162.39	4123.54	3972.82	1849.64	660.186	379.789	946.939	3.85716	615.832
Others known Tumour supp-Oncogenes	TRCN0000199652	CDK5	6	2563.22	2696.03	2493.85	370.534	130.687	36.0862	195.113	375.711	30.1076		1372.4	1254.51	1306.59	707.977	529.879	314.014	533.091	2.11225	621.806
Others known Tumour supp-Oncogenes	TRCN0000000592	CDK7	4	12044.3	13537.1	13117.3	2470.97	1730.18	2631.88	770.309	844.015	1850.44		298.802	271.896	323.429	163.688	237.137	52.6203	147.653	10.2858	65.9998
Others known Tumour supp-Oncogenes	TRCN0000196691	CDK7	4	6041.31	6312.48	5805.44	6937.83	1232.13	2662.28	7359.1	8667.18	26184.2		4094	3948.3	4122.85	7896.42	3525.15	4824.58	28996	23112.8	862.051
Others known Tumour supp-Oncogenes	TRCN0000218042	CDK7	4	865.192	482.971	632.014	9.13403	6.8726	7.24565	0.235929	828.385	0.554979		10752.9	10239.5	11821.6	3814.73	923.272	1428.69	437.198	910.657	1643.67
Others known Tumour supp-Oncogenes	TRCN0000230909	CDK7	4	371.41	219.865	289.435	14.1757	171.278	17.1907	2.12336	4.84725	67.5687		2931.81	2355.47	3052.49	1542.32	5337.99	56008	982.042	12.0307	335.546
Others known Tumour supp-Oncogenes	TRCN0000295862	CDKN1B	3	423.855	282.553	342.211	87.5099	230.984	300.623	151.702	614.414	211.169		2572.84	2324.01	2674.9	1857.66	3514.36	525.093	480.319	2.57144	58.1054
Others known Tumour supp-Oncogenes	TRCN0000295863	CDKN1B	3	55.5121	29.9712	31.6283	0.294646	10.4163	0.568286	0.235929	0.197847	0.138745		418.972	427.989	411.599	122.075	0.112334	1.11049	0.700514	0.0918371	25.0344
Others known Tumour supp-Oncogenes	TRCN0000307476	CDKN1B	3	478.6	310.694	357.105	220.919	337.509	23.4418	512.202	771.504	20.5342		3299.36	3248.68	3319.8	4923.77	1008.2	231.752	589.755	172.562	10.028
Others known Tumour supp-Oncogenes	TRCN0000237877	CDKN1C	7	6.44063	3.88939	6.98764	0.0327385	0.322153	0.142072	0.235929	0.0989235	0.277489		44.3872	54.5365	52.2021	0.13825	0.112334	0.0854226	0.0778348	0.0918371	0.0711205
Others known Tumour supp-Oncogenes	TRCN0000237878	CDKN1C	7	24.9958	8.00756	22.6179	0.622031	0.96646	0.142072	0.235929	0.692464	0.138745		621.782	594.133	576.322	128.434	106.38	475.206	1.86804	0.551023	164.359
Others known Tumour supp-Oncogenes	TRCN0000237879	CDKN1C	7	63.0262	55.3666	57.3722	3.63397	23.195	1.56279	150.759	0.0989235	0.138745		461.104	420.823	446.587	294.61	53.0216	43.8218	24.6736	0.367348	0.782325
Others known Tumour supp-Oncogenes	TRCN0000237880	CDKN1C	7	130.039	57.4257	73.0025	4.48517	1.71815	0.142072	0.707787	41.1522	0.832468		780.205	641.154	723.832	330.694	53.4709	30.1542	185.714	0.183674	1.92025
Others known Tumour supp-Oncogenes	TRCN0000237881	CDKN1C	7	7.05403	5.4909	5.33267	0.589292	8.48337	0.142072	4.24672	4.74833	0.832468		1135.21	1015.66	1096.1	1024.85	128.51	57.8311	1.63453	0.183674	63.0127
Others known Tumour supp-Oncogenes	TRCN0000368957	CDKN1C	7	0.153348	1.60151	0.183885	1.01489	0.322153	0.142072	1.17965	0.29677	0.138745		n.a.	n.a.	n.a.	n.a.	n.a.	n.a.	n.a.	n.a.	n.a.
Others known Tumour supp-Oncogenes	TRCN0000368958	CDKN1C	7	0.306697	0.457575	0.183885	0.0654769	0.107384	0.142072	2.59522	0.0989235	0.138745		n.a.	n.a.	n.a.	n.a.	n.a.	n.a.	n.a.	n.a.	n.a.
Others known Tumour supp-Oncogenes	TRCN0000062673	CENPF	3	554.661	578.375	683.318	599.703	516.734	59.528	593.834	124.149	301.631		473.554	509.969	444.068	130.646	50.4379	287.191	15.2556	0.275511	1.70689
Others known Tumour supp-Oncogenes	TRCN0000062674	CENPF	3	1738.66	1685.25	1642.28	5296.92	8336.58	409.876	361.207	1664.98	61.7414		1328.28	1479.04	1280.14	735.351	2739.93	1819.16	867.002	2.11225	81.5752
Others known Tumour supp-Oncogenes	TRCN0000062676	CENPF	3	681.02	798.697	706.855	1700.04	1899.95	349.922	2.12336	2173.45	228.651		596.431	545.627	587.099	2479.65	131.543	229.103	1659.36	89.9085	1043.41
Others known Tumour supp-Oncogenes	TRCN0000314921	CTNNB1	4	135.1	75.2711	113.825	0.622031	441.887	17.7589	0.471858	50.9456	24.6966		1172.47	1161.35	1251.31	184.702	14.9404	122.24	1.63453	0.734697	104.689
Others known Tumour supp-Oncogenes	TRCN0000314990	CTNNB1	4	1111.93	714.046	940.941	1374.62	101.156	39.4959	1219.05	1211.91	12.7645		11951.7	11092.3	13233.7	4539.71	350.594	1015.59	438.288	6.24492	95.4437
Others known Tumour supp-Oncogenes	TRCN0000314991	CTNNB1	4	323.718	170.218	275.276	49.6642	12.4566	118.204	22.6492	1.78062	1.10996		2157.29	1906.33	2186.19	987.795	1.90967	273.267	270.71	1.65307	136.765
Others known Tumour supp-Oncogenes	TRCN0000350477	CTNNB1	4	78.361	48.2742	76.1285	29.9884	25.5575	7.95601	8.96531	408.257	27.0552		407.154	361.042	381.929	333.735	200.965	0.512536	0.389174	0.275511	0.782325
Others known Tumour supp-Oncogenes	TRCN0000013104	DEK	6	70.6936	110.504	88.4488	3.76492	6.2283	11.2237	0.471858	1.48385	0.416234		11.2772	14.4207	13.7153	9.40099	1070.77	0.170845	0.467009	0.275511	1.28017
Others known Tumour supp-Oncogenes	TRCN0000013106	DEK	6	7010.93	7955.4	7287.01	1401.01	4017.36	2061.74	41715.8	1278.59	8872.86		131.538	112.831	162.484	60.1387	18.4227	70.132	182.211	3.949	110.663
Others known Tumour supp-Oncogenes	TRCN0000235736	DEK	6	39.4105	32.7166	22.2501	1.86609	0.644307	0.142072	0.471858	0.692464	0.277489		317.026	376.774	349.04	270.278	0.224668	19.2201	0.544844	0.0918371	0.497843
Others known Tumour supp-Oncogenes	TRCN0000235738	DEK	6	631.489	391.684	518.189	36.4052	5.58399	11.7919	43.175	1771.92	2.49741		5643.95	4747.82	5895.76	1357.2	102.448	291.718	898.292	3.30614	246.148
Others known Tumour supp-Oncogenes	TRCN0000235739	DEK	6	100.29	80.3044	96.9076	5.92566	36.7255	0.142072	0.235929	4.74833	10.5446		889.278	770.678	866.443	179.172	1.90967	100.713	45.8447	2.93879	1146.32
Others known Tumour supp-Oncogenes	TRCN0000235740	DEK	6	72.6871	35.2333	51.6718	0.229169	77.4242	0.142072	0.235929	5.83649	0.138745		734.825	626.908	763.438	154.425	0.224668	24.6017	12.9206	0.183674	1.28017
Others known Tumour supp-Oncogenes	TRCN0000000250	E2F1	8	12556.8	12551.5	12014.1	8908.59	10567.8	13016.5	7631.36	4084.06	31517.7		2223.69	2236.78	2072.83	9007.39	22271.6	18922.9	19582.3	4149.02	15017.4
Others known Tumour supp-Oncogenes	TRCN0000000251	E2F1	8	148.901	171.362	170.278	3.86314	0.322153	3.40972	761.815	1.58278	0.138745		192.254	212.465	170.182	462.999	17.1871	0.427113	250.472	0.275511	0.782325
Others known Tumour supp-Oncogenes	TRCN0000010327	E2F1	8	0.92009	0.91515	0.919427	0.392861	0.536922	0.284143	3.53894	0.791388	0.554979		104.112	132.059	123.578	2365.73	10.2224	64.3232	8.95101	0.275511	1.49353
Others known Tumour supp-Oncogenes	TRCN0000010328	E2F1	8	12.5746	11.897	9.37815	2.19348	7.19476	0.994501	848.873	1.87955	0.693724		411.574	471.251	394.105	169.771	24.9381	99.1757	165.944	0.551023	31.7197
Others known Tumour supp-Oncogenes	TRCN0000039658	E2F1	8	47.6913	40.953	42.8453	25.405	26.9535	2.9835	176.711	1.38493	23.7253		616.64	604.184	579.541	0.41475	62.0083	26.5664	6.30462	0.275511	61.6615
Others known Tumour supp-Oncogenes	TRCN0000039659	E2F1	8	171.29	152.373	160.532	4.19052	1.50338	0.568286	0.235929	2.37416	1.52619		160.227	141.323	156.186	0.13825	0.112334	6.06501	0.0778348	0.183674	0.355602
Others known Tumour supp-Oncogenes	TRCN0000039660	E2F1	8	391.958	415.021	408.042	56.3756	0.751691	25.2887	4.95451	8558.96	0.138745		468.773	468.28	410.899	157.19	50.9996	65.2629	1.08969	0.551023	20.9805
Others known Tumour supp-Oncogenes	TRCN0000039662	E2F1	8	86.6418	64.7469	67.6698	177.148	17.5037	8.95051	1.41557	1.48385	8.46343		53.1384	72.628	54.4413	115.439	55.6052	420.365	6.38246	0.275511	0.497843
Others known Tumour supp-Oncogenes	TRCN0000013798	E2F2	5	2143.96	1948.35	2074.59	615.352	1040.98	594.427	26.8959	1396.9	589.804		700.542	708.887	629.504	2194.85	780.608	375.091	4136.77	0.734697	1544.52
Others known Tumour supp-Oncogenes	TRCN0000013799	E2F2	5	2167.12	2544.35	2296.18	1538.09	502.13	2503.44	682.779	1106.85	3901.92		47.0036	41.5142	41.8456	4.28575	28.5328	15.1198	5.1371	2.66328	38.9029
Others known Tumour supp-Oncogenes	TRCN0000013800	E2F2	5	392.265	400.149	415.765	2.45538	1.396	1829.6	19.818	11.3762	363.65		3.5185	2.79674	2.93899	5.39174	0.337001	0.512536	0.0778348	0.0918371	0.782325
Others known Tumour supp-Oncogenes	TRCN0000013801	E2F2	5	1765.96	1641.32	1829.48	1712.65	9895.26	364.698	1209.61	5706	306.765		86.8799	69.6564	66.8971	90.8302	30.1055	11.1904	41.5638	29.4797	190.247
Others known Tumour supp-Oncogenes	TRCN0000013802	E2F2	5	23.9223	26.5394	18.2046	1.08037	0.751691	0.142072	0.235929	28.9846	0.277489		395.245	371.792	332.806	49.9082	68.7483	65.0066	169.369	0.459186	0.782325
Others known Tumour supp-Oncogenes	TRCN0000013803	E2F3	5	240.45	218.95	242.361	179.636	96.0017	11.2237	1.88743	3.06663	265.835		6.67613	4.45731	5.17822	0.13825	0.112334	4.35655	4.82576	0.0918371	0.0711205
Others known Tumour supp-Oncogenes	TRCN0000013804	E2F3	5	740.826	719.308	761.101	223.047	184.486	908.547	12.0324	113.96	580.508		160.137	156.355	159.685	99.6781	1250.39	36.8171	4.59226	0.367348	2.63146
Others known Tumour supp-Oncogenes	TRCN0000013805	E2F3	5	366.349	385.507	359.496	287.869	1520.35	4.68836	201.955	4102.46	435.242		171.234	143.683	163.184	81.9822	383.732	23.6621	216.848	31.0409	0.782325
Others known Tumour supp-Oncogenes	TRCN0000013806	E2F3	5	459.585	407.928	507.891	27.664	94.3909	1243.27	1762.15	110.498	22.6154		115.569	111.957	102.725	76.7287	25.3874	12.0446	25.6077	20.6634	239.392
Others known Tumour supp-Oncogenes	TRCN0000013807	E2F3	5	983.577	957.018	961.536	123.719	100.297	158.694	993.969	170.247	19.2855		137.041	139.4	124.837	213.734	102.673	16.3157	198.868	0.275511	136.48
Others known Tumour supp-Oncogenes	TRCN0000232078	ID2	5	36.957	13.0409	20.5952	0.229169	1.18123	0.426215	0.707787	0.0989235	0.832468		247.468	224.788	235.959	0.13825	0.449335	27.079	2.17938	0.183674	0.142241
Others known Tumour supp-Oncogenes	TRCN0000232079	ID2	5	111.178	66.5772	75.5769	5.17268	33.9335	5.25665	4.48265	4.35263	0.277489		806.458	743.847	772.675	310.509	1.34801	102.336	762.159	0.459186	2.4181
Others known Tumour supp-Oncogenes	TRCN0000232080	ID2	5	69.1601	40.0378	53.8784	44.9826	42.2021	16.6224	12.5042	875.275	54.3879		371.427	430.349	393.825	330.694	0.224668	19.3055	1.71237	0.459186	1.13793
Others known Tumour supp-Oncogenes	TRCN0000232081	ID2	5	151.968	78.9317	118.974	1.08037	72.4845	0.710358	4.48265	0.29677	0.138745		1296.7	1207.14	1347.46	625.995	0.786337	53.9017	2.10154	0.459186	65.9998
Others known Tumour supp-Oncogenes	TRCN0000232082	ID2	5	109.491	62.2302	102.24	1.21132	0.107384	3.55179	14.8635	34.8211	2.21992		767.845	796.286	874.42	379.772	24.8258	642.634	1.16752	0.367348	2.4181
Others known Tumour supp-Oncogenes	TRCN0000113816	KIF14	2	382.451	451.627	451.806	2073.59	396.463	5852.49	2.12336	51.1434	342.006		371.608	385.689	342.463	508.483	12.4691	416.094	9.80719	0.183674	1.49353
Others known Tumour supp-Oncogenes	TRCN0000113819	KIF14	2	1750.47	1824.58	1724.29	1520.01	25467.7	172.901	153.118	2387.32	626.432		1043.28	1000.45	1037.74	2397.67	533.136	458.292	1286.69	7.89799	23959.2
Others known Tumour supp-Oncogenes	TRCN0000033260	KRAS	1	2667.34	2624.65	2708.26	1040.2	319.039	172.333	147.928	275.106	202.012		2130.5	2024.58	2131.75	4329.71	721.071	387.135	1651.5	2221.17	816.392
Others known Tumour supp-Oncogenes	TRCN0000021799	LIN28A	5	2241.49	2702.67	2205.89	390.406	1784.94	16923.3	3245.44	3374.38	7929.4		1350.74	1374.95	1289.38	1992.46	1334.75	146.671	1423.91	138.766	1883.06
Others known Tumour supp-Oncogenes	TRCN0000021800	LIN28A	5	691.755	598.966	726.715	509.705	127.251	25.7149	0.471858	37.7888	66.4587		225.274	220.156	202.371	90.0007	19.3214	212.959	6.84947	1.01021	2.56034
Others known Tumour supp-Oncogenes	TRCN0000021801	LIN28A	5	722.884	821.119	756.688	120.216	96.4312	276.187	3.30301	7728.4	43.8433		12.9012	12.8475	11.3361	1.9355	0.112334	0.0854226	0.311339	0.0918371	0.782325
Others known Tumour supp-Oncogenes	TRCN0000021802	LIN28A	5	1816.1	2025.46	1794.35	1111.57	872.928	484.606	2042.2	4895.13	30.8013		6.40548	4.71951	7.69736	3.73275	0.449335	2.22099	3.3469	0.0918371	0.924566
Others known Tumour supp-Oncogenes	TRCN0000021803	LIN28A	5	5196.52	5105.39	5244.23	1199.27	5117.19	2723.65	5651.68	4269.04	5433.94		147.597	132.408	155.627	258.942	378.677	49.3743	243.467	76.4085	272.32
Others known Tumour supp-Oncogenes	TRCN0000122191	LIN28B	10	7914.46	8628.04	8088.2	4896.62	1842.07	2655.46	1245.23	6901	5316.42		4995.1	5062.19	5060.24	9639.06	3590.41	3692.14	1699.76	6255.49	7918.06
Others known Tumour supp-Oncogenes	TRCN0000122599	LIN28B	10	1727.01	1934.17	2047.56	168.177	1522.5	1211.44	9750.71	189.537	519.599		1194.03	1283.09	1156.84	4958.47	715.903	132.49	1302.25	2.20409	2264.12
Others known Tumour supp-Oncogenes	TRCN0000138995	LIN28B	10	1724.86	1535.85	1584.36	2487.3	259.978	2078.93	2686.05	209.421	23.4479		1120.6	1222.44	1018.43	511.248	2097.72	460.086	525.696	2863.11	11103
Others known Tumour supp-Oncogenes	TRCN0000140870	LIN28B	10	439.036	407.013	351.773	1.7024	3.4363	0.710358	0.235929	0.494617	0.138745		213.997	247.424	202.091	154.01	13.3677	25.3705	0.467009	0.367348	0.355602
Others known Tumour supp-Oncogenes	TRCN0000142983	LIN28B	10	229.102	269.512	214.226	0.916677	0.214769	3.978	16.0432	458.906	0.693724		213.005	202.851	191.874	122.351	192.765	41.9425	0.544844	0.0918371	0.497843
Others known Tumour supp-Oncogenes	TRCN0000143119	LIN28B	10	512.797	533.304	464.678	1.21132	37.6919	164.093	218.234	213.18	25.8065		434.49	451.936	436.09	64.1479	0.449335	46.0428	1.16752	106.439	33.4977
Others known Tumour supp-Oncogenes	TRCN0000143619	LIN28B	10	4075.08	4267.35	4344.47	290.03	3002.04	5682.15	159.016	35.5135	435.103		3100.88	3005.89	3013.45	3240.85	578.182	528.681	3846.99	4.68369	3323.82
Others known Tumour supp-Oncogenes	TRCN0000144508	LIN28B	10	716.75	871.909	768.273	5.86018	186.956	19.6059	2.12336	8.70527	232.952		714.256	728.989	726.071	131.614	16.1761	70.132	190.773	1.01021	1.56465
Others known Tumour supp-Oncogenes	TRCN0000219859	LIN28B	10	1407.12	1632.17	1312.39	77.6883	293.911	923.181	50.2529	186.669	5.82728		1165.07	1263.43	1096.38	582.17	273.87	44.5052	658.95	0.64286	1363.31
Others known Tumour supp-Oncogenes	TRCN0000219860	LIN28B	10	479.674	589.128	489.503	110.721	30.2824	24.2942	0.471858	12.5633	8.46343		570.899	575.605	576.322	168.941	0.337001	97.2964	16.4232	0.64286	1.92025
Others known Tumour supp-Oncogenes	TRCN0000005514	MCL1	10	195.519	179.827	229.121	88.8849	3.11415	9.09258	13.6839	9.49665	0.971213		5.5033	4.02032	5.45813	9.81574	0.112334	0.0854226	3.96958	0.0918371	0.0711205
Others known Tumour supp-Oncogenes	TRCN0000005515	MCL1	10	1947.06	2029.57	2156.42	495.464	558.077	51.4299	1147.32	156.794	577.456		41.5905	36.6199	40.0263	35.5302	16.9624	5.55247	91.6116	12.398	13.8685
Others known Tumour supp-Oncogenes	TRCN0000005516	MCL1	10	2718.1	2785.26	2736.77	12523	565.272	74.8717	687.026	3277.14	178.842		64.145	62.1402	60.5992	71.4752	38.0812	47.495	73.0869	0.0918371	22.9719
Others known Tumour supp-Oncogenes	TRCN0000005517	MCL1	10	1152.87	1137.3	1097.06	6411.69	385.403	162.388	12.2683	90.8118	1655.92		35.9067	28.9288	31.7691	9.81574	361.49	155.811	8.7175	0.0918371	0.640084
Others known Tumour supp-Oncogenes	TRCN0000005518	MCL1	10	11.5011	25.3954	20.9629	1.11311	0.322153	5.39872	2.12336	0.0989235	0.277489		0.631526	0.349593	0.559808	0.13825	0.224668	0.0854226	0.0778348	0.0918371	0.0711205
Others known Tumour supp-Oncogenes	TRCN0000194663	MCL1	10	600.819	376.356	628.704	69.7656	57.7728	86.8057	15.8073	11.4751	26.7777		696.122	756.345	996.318	573.599	962.925	1592.02	256.466	142.715	256.816
Others known Tumour supp-Oncogenes	TRCN0000196390	MCL1	10	1478.43	1570.17	1515.4	315.37	230.125	20.0321	2646.18	25.3244	30.1076		1423.46	1381.94	1390.84	2179.37	141.99	454.363	122.356	26.9083	271.111
Others known Tumour supp-Oncogenes	TRCN0000196914	MCL1	10	4789.84	5214.98	4829.56	962.019	3895.05	2456.27	276.745	1428.36	133.056		4475.98	4584.83	4515.41	20947.2	931.023	2719.69	456.268	109.47	653.668
Others known Tumour supp-Oncogenes	TRCN0000197024	MCL1	10	1757.83	1536.31	1731.65	828.774	155.815	13.3547	443.783	6.52895	19718		1307.44	1238.17	1300.57	433.966	377.779	202.964	137.378	3.76532	100.351
Others known Tumour supp-Oncogenes	TRCN0000199070	MCL1	10	335.986	300.398	321.983	10.64	276.837	59.528	1.41557	2.37416	1789.11		204.975	189.567	186.976	163.411	26.3984	129.928	3463.57	0.826534	2.4181
Others known Tumour supp-Oncogenes	TRCN0000003376	MDM2	5	8267.93	7993.61	8480.42	4820.64	12119.6	88782.3	8103.69	3748.01	6168.45		7196.33	7360.51	7218.44	4959.58	1961.01	9714.6	1493.42	182.113	6908.79
Others known Tumour supp-Oncogenes	TRCN0000003377	MDM2	5	2336.72	2600.86	2484.47	3646.83	1007.48	535.752	1506.88	186.866	1203.61		522.542	541.17	489.552	157.052	33.2508	65.69	25.3742	0.0918371	26.3857
Others known Tumour supp-Oncogenes	TRCN0000003378	MDM2	5	94.3093	94.2605	90.4716	0.229169	0.107384	2.13107	2.59522	0.791388	77.9745		6.22504	3.40853	5.03827	33.5947	0.561669	2.6481	1.94587	0.0918371	0.142241
Others known Tumour supp-Oncogenes	TRCN0000003379	MDM2	5	4.4471	5.03333	3.86159	2.88098	0.644307	0.710358	0.471858	1.08816	0.138745		104.382	101.732	89.1494	124.148	0.337001	0.0854226	110.136	0.0918371	0.355602
Others known Tumour supp-Oncogenes	TRCN0000003380	MDM2	5	4483.75	4941.12	4698.64	1189.85	3411.93	1405.37	4467.08	4647.82	2440.66		4893.33	5054.59	4668.94	2928.82	3098.62	1072.31	2123.88	3.58165	962.829
Others known Tumour supp-Oncogenes	TRCN0000338315	MDM4	4	42.3242	18.5318	31.8122	0.163692	402.584	0.994501	0.943717	1.08816	0.277489		283.194	272.42	320.91	0.13825	0.112334	18.5367	65.1478	0.0918371	0.0711205
Others known Tumour supp-Oncogenes	TRCN0000338316	MDM4	4	71.6137	61.3151	68.4053	119.43	83.5451	2.55729	121.739	0.791388	2.63615		608.34	712.383	676.388	29.7237	0.898671	31.9481	40.3963	0.551023	1.28017
Others known Tumour supp-Oncogenes	TRCN0000338317	MDM4	4	895.248	508.137	756.872	71.8609	1311.81	498.813	1206.07	359.983	130.559		8764.31	7852.21	9207.86	2273.8	5860.34	3272.63	1059.41	685.197	827.345
Others known Tumour supp-Oncogenes	TRCN0000338381	MDM4	4	122.372	72.2969	98.7464	26.5836	0.429538	0.142072	0.471858	1.28601	2.63615		1345.96	1322.25	1563.4	789.821	2.35901	131.636	5.52627	1.19388	1125.05
Others known Tumour supp-Oncogenes	TRCN0000020694	MYCN	5	943.246	1169.56	1143.4	69.6674	26.9535	352.622	335.963	1967.49	1.10996		24.9904	19.315	20.293	8.98624	4.71802	5.21078	0.233505	0.0918371	1.77801
Others known Tumour supp-Oncogenes	TRCN0000020695	MYCN	5	61.0327	25.3954	60.866	1.01489	336.435	0.426215	3.77487	0.890311	1.66494		317.477	275.217	299.077	299.311	282.295	35.4504	39.8514	73.1942	1.13793
Others known Tumour supp-Oncogenes	TRCN0000020696	MYCN	5	4411.99	3102.82	4442.85	143.755	392.705	766.05	901.721	846.488	54.9429		131.357	123.494	124.697	46.8667	13.9294	18.9638	6.6938	0.0918371	3.20042
Others known Tumour supp-Oncogenes	TRCN0000020697	MYCN	5	23.6157	22.4212	21.6985	0.4256	0.536922	0.568286	0.943717	0.494617	0.554979		0.992398	1.66057	1.67942	0.829499	0.112334	0.0854226	0.0778348	0.0918371	0.568964
Others known Tumour supp-Oncogenes	TRCN0000020698	MYCN	5	170.523	117.597	139.937	126.927	17.2889	11.2237	17.9306	62.7175	16.2331		3595.55	3715.91	3417.35	1643.24	691.527	337.846	33.3911	3.30614	141.245
Others known Tumour supp-Oncogenes	TRCN0000195098	PRKCI	5	7232.06	7518.19	7563.75	8624.78	3614.67	5137.45	76433.3	6249.09	8539.6		6473.68	6804.65	6988.92	4941.33	24583.2	7212.15	10299.5	2454.71	15228
Others known Tumour supp-Oncogenes	TRCN0000196871	PRKCI	5	513.257	734.637	592.295	52.0214	7.08737	126.16	59.6901	4.05586	3.19113		417.529	408.587	407.4	1633.01	1271.96	96.613	7137.07	14355.6	96.795
Others known Tumour supp-Oncogenes	TRCN0000219727	PRKCI	5	10361.6	10165.7	10227.5	11052.3	7027.02	12392.2	9783.04	7406.3	29407.6		7085.81	7614.05	7187.79	10034.5	51445.2	27877.4	20557.4	4395.78	34511.5
Others known Tumour supp-Oncogenes	TRCN0000219728	PRKCI	5	255.785	143.221	279.322	51.9232	3.54369	6.81943	104.517	7.61711	8.87966		309.357	290.599	296.838	203.78	12.8061	33.5711	8.95101	0.183674	0.284482
Others known Tumour supp-Oncogenes	TRCN0000220638	PRKCI	5	370.183	292.162	392.044	79.3253	277.159	81.407	3.53894	14.9374	573.571		124.681	139.575	110.142	154.149	0.224668	112.16	8.63967	0.183674	0.213361
Others known Tumour supp-Oncogenes	TRCN0000077857	RASSF1	1	218.675	263.563	174.507	1.08037	1.396	0.142072	1886.73	0.791388	0.554979		163.565	168.242	170.042	170.877	170.073	32.8023	28.7211	0.367348	0.782325
Others known Tumour supp-Oncogenes	TRCN0000010404	RBL1	3	1778.69	1864.85	1542.98	8.05366	521.029	69.473	929.797	584.836	163.58		1365.09	1515.14	1359.35	1592.09	3612.54	537.223	874.319	1.92858	2560.19
Others known Tumour supp-Oncogenes	TRCN0000040021	RBL1	3	4039.66	3602.26	4360.66	533.506	872.928	453.492	4284.94	4249.36	10360.6		5586.84	5737.52	5408.03	11304	6259.02	2300.86	1366.08	22334.5	2527.2
Others known Tumour supp-Oncogenes	TRCN0000040022	RBL1	3	1356.83	1216.23	1323.05	64.5275	135.519	300.623	0.471858	139.581	13.3195		1292.46	1295.33	1239.83	488.713	57.9642	1502.93	3600.72	3.12246	10132.4
Others known Tumour supp-Oncogenes	TRCN0000010409	RBL2	4	2481.94	2672.47	2385.18	503.616	321.724	648.414	274.857	590.87	40.3747		1635.11	1660.13	1594.75	6202.86	2951.23	2179.22	1399.78	3459.23	8869.51
Others known Tumour supp-Oncogenes	TRCN0000039923	RBL2	4	7358.12	7377.03	7008.42	11635	6061.64	5852.07	2773.82	11319.4	1289.35		4958.47	5093.4	4999.23	4857.41	8031.31	1139.37	10252.5	23456.9	11839.6
Others known Tumour supp-Oncogenes	TRCN0000039925	RBL2	4	1148.43	1290.13	1265.31	9.23224	314.529	271.499	635.357	5.0451	30.8013		1096.87	1150.07	1067.97	299.864	1.90967	44.8469	40.0849	0.183674	2.7737
Others known Tumour supp-Oncogenes	TRCN0000039926	RBL2	4	2596.34	2825.98	2670.93	462.725	2708.56	4245.24	5047.7	607.687	1760.95		2286.66	2519.78	2185.77	5783.41	155.582	279.845	633.109	3.2143	3695.56
Others known Tumour supp-Oncogenes	TRCN0000021641	RXRG	4	1191.67	1402.01	1265.5	21.6729	229.051	598.689	0.707787	216.049	3.05238		17.8632	17.3049	15.5347	7.05074	0.112334	0.939649	0.311339	0.0918371	0.142241
Others known Tumour supp-Oncogenes	TRCN0000338809	RXRG	4	5.82724	2.97424	4.04548	0.0654769	0.107384	0.142072	0.235929	0.494617	0.138745		3754.15	3780.06	3878.21	1147.2	18.5351	351.6	26.6973	1.92858	86.6247
Others known Tumour supp-Oncogenes	TRCN0000338870	RXRG	4	728.865	410.445	599.098	13.8156	3.86584	7.24565	0.707787	150.66	0.832468		7502.89	7119.81	7723.81	2967.81	107.166	955.11	543.209	10.1939	280.357
Others known Tumour supp-Oncogenes	TRCN0000350934	RXRG	4	304.857	178.226	256.152	28.8426	101.478	33.5289	40.5798	1947.21	2658.49		2097.66	1939.8	2095.22	1284.89	353.627	522.018	117.608	1.28572	565.479
Others known Tumour supp-Oncogenes	TRCN0000007530	SKP2	5	378.464	338.377	335.775	27.8604	0.536922	3.12557	0.235929	2690.22	0.277489		8.93158	6.64227	7.13755	0.13825	0.112334	0.512536	0.0778348	0.0918371	0.0711205
Others known Tumour supp-Oncogenes	TRCN0000007534	SKP2	5	69.4668	106.615	88.8166	0.0327385	0.214769	0.284143	0.235929	1.48385	0.554979		49.8905	35.9207	40.4461	0.13825	0.112334	11.1904	0.0778348	0.0918371	0.142241
Others known Tumour supp-Oncogenes	TRCN0000315071	SKP2	5	305.93	174.107	273.437	0.261908	74.6322	18.1852	0.943717	120.291	1.52619		2448.15	2370.68	2357.21	449.45	54.0326	184.598	358.896	1.56123	125.812
Others known Tumour supp-Oncogenes	TRCN0000315078	SKP2	5	19.7819	18.5318	14.1592	0.785723	0.429538	0.142072	0.471858	423.788	0.138745		244.581	188.868	246.455	95.6689	0.224668	2.98979	0.311339	0.183674	48.8598
Others known Tumour supp-Oncogenes	TRCN0000350487	SKP2	5	238.763	142.306	181.127	306.235	282.851	1.13657	0.235929	252.552	1.2487		1952.95	1726.47	1772.35	576.778	2.13434	193.141	20.7041	1.10205	185.909
Others known Tumour supp-Oncogenes	TRCN0000020344	THRB	5	2087.84	2176.91	2143.18	640.2	5579.37	470.399	92.2483	150.265	590.498		37.6209	29.8028	36.8074	25.438	57.8519	4.95451	40.0849	0.0918371	8.10773
Others known Tumour supp-Oncogenes	TRCN0000330472	THRB	5	97.2229	48.9605	65.8309	0.720246	0.536922	40.0642	3.53894	0.0989235	0.554979		627.376	625.335	680.727	333.873	53.2462	56.806	63.6689	0.551023	0.995687
Others known Tumour supp-Oncogenes	TRCN0000330529	THRB	5	42.4775	12.1257	28.5022	0.4256	212.729	0.426215	0.235929	1.08816	0.138745		287.886	237.461	304.116	0.13825	0.224668	113.014	0.389174	0.459186	65.502
Others known Tumour supp-Oncogenes	TRCN0000330530	THRB	5	287.682	223.068	235.925	82.5336	535.097	159.83	31.6145	196.066	5.41104		2488.57	2215.63	2444.54	1648.63	461.917	148.721	865.99	45.7349	65.0752
Others known Tumour supp-Oncogenes	TRCN0000353680	THRB	5	69.7735	35.9196	70.2442	0.0327385	151.734	34.2392	0.235929	211.894	2.08117		468.321	464.172	443.228	195.347	0.674003	48.2638	118.075	0.0918371	439.88
Others known Tumour supp-Oncogenes	TRCN0000021559	TRPM7	4	34.35	44.3848	33.2832	118.382	18.3627	33.9551	27.8396	7.61711	34.9637		19.4871	15.0325	16.2344	15.7605	286.901	0.597958	0.700514	91.0106	2.7737
Others known Tumour supp-Oncogenes	TRCN0000021561	TRPM7	4	270.047	362.628	445.554	3638.19	0.751691	21.5949	5.6623	110.003	2490.61		6.85657	4.9817	4.89832	15.3457	2.80835	23.1495	4.12525	0.0918371	0.853446
Others known Tumour supp-Oncogenes	TRCN0000021562	TRPM7	4	723.038	773.073	720.463	842.131	1304.18	612.754	1459.69	51.2424	92.404		114.757	123.581	110.142	67.3277	207.481	138.043	24.4401	115.256	6.54308
Others known Tumour supp-Oncogenes	TRCN0000318837	TRPM7	4	26.2226	17.1591	36.4093	6.90781	0.107384	0.568286	1.88743	0.494617	0.277489		311.342	240.433	302.996	46.5902	0.112334	69.3632	0.622679	0.183674	0.497843
random control hubs (30hubs)	TRCN0000147840	AIMP1	4	1195.04	1195.42	1138.99	60.0423	1266.17	471.393	344.692	22.1589	630.04		1027.76	984.541	855.527	2116.74	87.7327	365.096	87.0972	1939.42	851.525
random control hubs (30hubs)	TRCN0000148918	AIMP1	4	407.293	293.077	398.112	281.911	243.118	317.53	357.669	478.394	335.624		11199.2	11211.5	11381.2	34860.3	26156	43944.5	24617.9	130757	22351.1
random control hubs (30hubs)	TRCN0000275749	AIMP1	4	835.442	493.037	679.456	439.514	238.93	1654.42	179.07	331.789	40.3747		8589.74	8272.77	9424.09	3629.89	285.89	698.501	70.9075	108.827	703.453
random control hubs (30hubs)	TRCN0000275804	AIMP1	4	87.2552	59.7136	84.2195	7.2352	1.82554	51.2878	31.3786	1.18708	0.138745		768.206	674.627	768.756	119.448	0.112334	135.395	27.7092	0.0918371	32.2887
random control hubs (30hubs)	TRCN0000134693	AMOTL2	5	1276.78	1172.77	1208.31	90.0635	1387.08	3.55179	30.9067	3676.19	182.449		1101.92	1158.38	1045.02	299.864	148.168	1832.57	103.287	1.28572	4.55171
random control hubs (30hubs)	TRCN0000135770	AMOTL2	5	1826.53	1815.2	2056.21	31.0033	10.3089	161.819	5.42637	1613.74	21063.7		1567.27	1862.81	1619.38	435.211	223.657	170.674	330.565	1.28572	11.5215
random control hubs (30hubs)	TRCN0000138406	AMOTL2	5	2983.39	2969.2	3054.52	1296.25	828.041	3052.69	4377.19	18269.3	1551.3		2407.83	2620.64	2329.78	791.48	1852.72	1132.53	1780.94	3.12246	853.161
random control hubs (30hubs)	TRCN0000138672	AMOTL2	5	2752.14	2687.8	2701.64	922.177	818.377	4082.85	177.419	9333.23	159.14		1934.72	2023.88	1869.48	5169.3	2042.34	7638.58	19827.6	10.5613	4378.25
random control hubs (30hubs)	TRCN0000138854	AMOTL2	5	945.699	952.214	1052.56	410.606	228.085	4.83043	640.784	6.52895	1.94243		688.904	687.387	692.203	2658.68	1250.39	6100.46	722.463	3.2143	413.494
random control hubs (30hubs)	TRCN0000029714	CFL2	3	239.99	269.741	228.937	16.893	85.6928	489.578	109.707	110.992	19000.5		71.0918	75.5995	71.5155	0.13825	7.18936	23.4912	17.0458	15.8878	10.3836
random control hubs (30hubs)	TRCN0000029715	CFL2	3	389.198	378.415	346.992	27.4021	97.8272	1269.69	73.374	84.4806	2380.17		10.0142	13.0223	12.1758	5.11524	2.35901	2.22099	6.6938	0.0918371	0.0711205
random control hubs (30hubs)	TRCN0000029716	CFL2	3	294.276	281.637	342.578	469.109	0.536922	2.41522	1.17965	12.3654	30.6626		21.2012	24.1219	16.2344	3.17975	0.112334	0.768804	0.544844	0.0918371	0.142241
random control hubs (30hubs)	TRCN0000118678	DIAPH1	3	387.051	377.042	362.806	16144.9	0.214769	59.9542	14.8635	46.1973	6.521		370.886	371.355	321.75	32.627	0.898671	44.3343	12.0644	0.64286	448.841
random control hubs (30hubs)	TRCN0000118680	DIAPH1	3	1353.15	1469.27	1381.16	26.6164	334.825	53.4189	121.975	2531.25	551.649		1071.43	1118.17	1086.17	1536.37	316.669	1615.85	24327.7	107.358	22.8297
random control hubs (30hubs)	TRCN0000118681	DIAPH1	3	7291.26	7704.42	7303.01	2581.2	598.776	1838.83	1443.65	21166.2	887.411		7557.65	7578.83	7248.95	3412.56	7484.02	7308.93	2499.51	107.174	8732.31
random control hubs (30hubs)	TRCN0000150647	EDEM1	5	714.91	781.767	685.341	107.087	420.41	34.2392	7.54973	21.2685	9.85088		699.279	709.062	653.856	227.697	413.276	20.0743	107.256	0.734697	2.70258
random control hubs (30hubs)	TRCN0000151273	EDEM1	5	635.169	629.395	580.158	103.192	424.061	30.8295	299.866	2926.45	0.693724		517.49	458.054	483.814	157.881	0.337001	27.8478	14.6329	0.367348	1.35129
random control hubs (30hubs)	TRCN0000151942	EDEM1	5	11115.2	11854.6	11239.4	3862.25	4723.95	2434.96	5033.08	11585.2	859.246		10932.8	12602.3	10966.1	4592.38	4824.96	3796.1	2332.01	3160.21	7960.44
random control hubs (30hubs)	TRCN0000155805	EDEM1	5	3301.9	2804.71	3170.92	1674.02	606.185	1114.98	9436.46	1554.68	165.384		3787.08	4036.49	3525.53	1996.6	3071.88	1853.24	4914.41	365.604	4426.68
random control hubs (30hubs)	TRCN0000156076	EDEM1	5	938.645	1019.02	962.64	129.841	407.631	1021.92	1961.75	71.126	1191.26		627.556	692.456	624.466	363.735	26.6231	952.718	116.052	1.10205	2.34698
random control hubs (30hubs)	TRCN0000058221	EFNA5	1	520.158	575.401	494.1	5.1072	189.426	2.9835	27.1318	21.6642	576.346		510.002	535.14	460.162	297.652	4221.62	31.5209	52.4607	1.74491	8.6767
random control hubs (30hubs)	TRCN0000158556	FAM107A	10	3035.07	3232.54	2823.19	12018.9	3211.98	4826.45	2703.51	289.549	160.528		2073.84	2369.54	2054.08	1554.48	13638.7	1815.32	556.597	50.1431	185.767
random control hubs (30hubs)	TRCN0000158710	FAM107A	10	13147.2	14452.7	13189.4	59533.4	6993.41	2715.98	18210	5885.25	1656.06		10351.7	10283.5	10462.1	10039.2	9314.5	2464.1	11508.3	3121.73	8144.5
random control hubs (30hubs)	TRCN0000159879	FAM107A	10	3828.65	3747.77	3651.59	6932.14	23314.3	480.06	7441.68	938.685	37360.3		2055.8	1847.69	2017.55	9492.1	7745.19	7356.51	7093.17	69.6125	3084.07
random control hubs (30hubs)	TRCN0000160096	FAM107A	10	867.492	895.017	907.106	695.725	17.5037	7.81393	172.936	88.9322	469.512		720.03	634.424	716.274	4862.39	6080.97	1682.06	1814.87	3.03063	40.4676
random control hubs (30hubs)	TRCN0000160527	FAM107A	10	393.492	415.021	438.934	24.9794	2.89938	10.0871	2.59522	2.07739	0.138745		281.57	320.489	269.827	0.13825	1.46034	448.81	199.569	0.275511	326.656
random control hubs (30hubs)	TRCN0000160814	FAM107A	10	1980.8	1878.57	2056.21	20.8871	155.922	39.2117	133.064	1182.73	714.258		2053.9	2107.78	1995.86	938.993	110.873	811.088	168.59	3.03063	793.776
random control hubs (30hubs)	TRCN0000161777	FAM107A	10	9879.01	9919.08	9815.25	537.991	4205.71	4161.84	10687.4	3216.4	2041.63		8977.68	9786.16	9024.66	8230.7	5146.35	7000.47	14101.6	13.3164	3522.81
random control hubs (30hubs)	TRCN0000162215	FAM107A	10	5059.12	5058.72	5104.47	7714.78	2086.69	3767.59	2987.57	4878.21	5247.74		3802.96	3818.25	3738.4	3916.34	6480.43	4688.25	5111.49	60.1533	1717.92
random control hubs (30hubs)	TRCN0000163950	FAM107A	10	0.306697	2.97424	1.65497	1.57145	0.322153	0.142072	1.17965	1.48385	0.416234		0.090218	0.0873983	1.25957	0.13825	0.112334	0.0854226	0.0778348	0.0918371	0.0711205
random control hubs (30hubs)	TRCN0000164464	FAM107A	10	2329.52	2594.68	2324.86	364.412	1741.88	1020.78	192.282	126.127	5071.54		1508.99	1411.39	1657.17	949.085	1307	154.7	10471.4	7.43881	15118.2
random control hubs (30hubs)	TRCN0000150917	IPP	3	13154.4	13684.7	13296.9	3688.02	2648.31	1653.43	687.026	2806.95	537.497		12040.9	11907.3	12480.6	6593.83	2487.52	1557.85	919.696	3138.72	4001.59
random control hubs (30hubs)	TRCN0000152307	IPP	3	488.721	491.436	501.271	2446.09	1410.06	194.496	17.4588	47.1865	1.52619		381.712	368.908	384.308	4.83874	911.14	356.469	304.568	1.01021	67.0666
random control hubs (30hubs)	TRCN0000154032	IPP	3	8241.1	7543.58	8302.05	2557.3	15267.1	30065.9	15459.7	6672.19	3068.62		6695.35	7602.69	6826.72	7731.48	24238.2	15848.5	32469.4	768.585	20873.8
random control hubs (30hubs)	TRCN0000320696	MAP2K6	5	89.8622	64.2893	107.573	1.37501	0.107384	0.142072	0.235929	0.395694	0.277489		856.078	814.464	865.323	364.703	1.57267	165.634	14.0881	0.734697	125.954
random control hubs (30hubs)	TRCN0000320697	MAP2K6	5	185.858	117.139	160.716	1.93157	0.859075	3.40972	17.2228	109.904	3.32987		2088.46	1899.78	2025.53	828.808	1.68501	215.521	3.26906	1.37756	4.05387
random control hubs (30hubs)	TRCN0000320770	MAP2K6	5	96.9162	72.9832	112.538	1194.07	3.32892	4.68836	19.3462	12.0687	9.43464		1071.7	1032.7	1146.91	439.773	15.3897	53.4746	48.4911	12.3062	95.2303
random control hubs (30hubs)	TRCN0000320792	MAP2K6	5	514.177	339.063	390.205	18782	2267.74	2007.75	296.799	2241.11	174.957		3415.11	3444.54	3707.75	1356.78	687.708	330.842	3046.61	1.65307	407.591
random control hubs (30hubs)	TRCN0000350353	MAP2K6	5	420.788	300.169	389.653	192.437	728.389	903.717	205.494	464.149	44.5371		3102.42	3045.48	3096.58	7146.69	102.898	183.061	40.0849	2.93879	190.105
random control hubs (30hubs)	TRCN0000062811	MSI2	2	2174.02	2119.72	2144.65	564.28	25077.3	34602.8	2724.75	3384.77	325.218		1315.83	1368.48	1319.61	2921.08	584.024	164.097	417.273	531.829	1675.67
random control hubs (30hubs)	TRCN0000062812	MSI2	2	4163.72	4571.4	4260.99	581.337	3783.91	1640.78	574.959	25148	477.421		3221.86	3158.22	3179.29	2140.25	2980.33	530.56	767.218	3.30614	1526.39
random control hubs (30hubs)	TRCN0000019639	NCOA2	5	112.098	97.2347	97.2753	0.687507	7.19476	0.142072	0.235929	4.15479	528.756		1.62392	2.88414	1.53947	0.13825	0.112334	0.0854226	0.0778348	0.0918371	0.0711205
random control hubs (30hubs)	TRCN0000019642	NCOA2	5	2275.84	2188.81	2116.7	462.332	1218.06	1115.4	869.635	1568.73	293.029		74.6103	65.8109	72.915	67.0512	0.786337	16.3157	17.2015	0.0918371	0.924566
random control hubs (30hubs)	TRCN0000276395	NCOA2	5	29.2895	29.9712	21.8824	3.69945	4.08061	16.0541	210.213	26.0169	40.791		5399.82	5167.33	5868.33	8670.75	4903.71	312.391	914.326	342.185	577.783
random control hubs (30hubs)	TRCN0000276396	NCOA2	5	1091.07	578.375	913.542	439.383	98.5789	164.093	146.04	248.793	29.2751		11049.2	10822.9	11369.3	2987.99	1508.19	826.378	296.629	145.194	9115.44
random control hubs (30hubs)	TRCN0000276447	NCOA2	5	7.82077	6.40605	4.59713	0.163692	0.107384	0.142072	26.4241	0.0989235	0.138745		51.8753	41.8638	41.1459	0.13825	0.112334	0.0854226	0.0778348	0.0918371	0.0711205
random control hubs (30hubs)	TRCN0000045999	OXA1L	3	2196.56	2568.83	2203.5	317.432	491.928	138.236	616.483	3147.65	772.947		1935.27	1961.13	1986.2	1617.25	24.0394	710.887	475.649	1.37756	58.6744
random control hubs (30hubs)	TRCN0000046000	OXA1L	3	1103.49	1182.37	1160.5	5.63101	44.8867	8.24015	0.235929	9.6945	1.80368		1368.07	1384.56	1233.68	219.956	2.69601	380.729	589.443	1.19388	47.8641
random control hubs (30hubs)	TRCN0000046002	OXA1L	3	738.833	643.122	682.766	2788.1	1199.05	75.0138	2711.53	21646.5	5500.26		654.531	656.623	580.381	102.996	59.1999	133.772	3282.22	60.7043	2.63146
random control hubs (30hubs)	TRCN0000083278	PNP	3	1755.38	1730.55	1767.87	2058.33	1771.2	655.518	281.935	901.984	5.96602		1255.2	1431.67	1200.93	2478.96	463.826	591.295	888.173	7.98983	20510.4
random control hubs (30hubs)	TRCN0000083280	PNP	3	377.544	396.946	401.973	0.589292	456.599	1.56279	1.6515	8.0128	275.408		412.567	421.172	349.46	175.992	12.8061	104.045	364.345	0.367348	1.99137
random control hubs (30hubs)	TRCN0000083281	PNP	3	9425.87	9504.29	9175.33	14869.3	8987.54	3015.47	3683.8	15036.1	3971.29		8113.39	9895.84	8232.12	13454.8	2879.23	4726.52	2862.45	64066.6	4510.75
random control hubs (30hubs)	TRCN0000040104	RAD50	5	356.688	402.437	399.215	61.3191	231.091	190.944	3703.38	82.2054	9.2959		258.384	285.617	261.01	506.962	2093	1.02507	243.078	0.734697	223.247
random control hubs (30hubs)	TRCN0000293672	RAD50	5	431.982	257.844	321.983	11.1966	85.0485	16.7644	7.3138	1.08816	5.82728		3545.02	3396.03	3678.22	935.537	2.58368	382.779	11.9866	1.74491	29.3016
random control hubs (30hubs)	TRCN0000293673	RAD50	5	50.7583	30.6575	46.7069	2.128	0.107384	0.284143	0.235929	0.0989235	0.554979		461.104	569.924	487.173	209.449	0.337001	11.1904	1.08969	0.367348	0.924566
random control hubs (30hubs)	TRCN0000293736	RAD50	5	48.7648	32.9454	46.8908	0.261908	82.3639	0.142072	0.943717	0.29677	0.138745		536.165	414.443	525.38	201.154	1.23567	783.838	1.40103	0.275511	0.924566
random control hubs (30hubs)	TRCN0000298547	RAD50	5	189.232	130.866	144.902	0.130954	0.107384	0.142072	1.41557	3.75909	15.6782		1946.27	1851.01	1940.15	355.579	583.237	242.515	3.19123	1.74491	84.2066
random control hubs (30hubs)	TRCN0000043703	SLC9A3R2	5	346.414	278.892	326.948	17.2204	1.18123	18.6114	0.235929	2.17632	1.52619		430.701	417.851	443.928	439.358	384.294	464.187	40.3184	28.5613	3425.59
random control hubs (30hubs)	TRCN0000043704	SLC9A3R2	5	591.158	716.334	580.71	888.62	10.6311	47.1677	3.06708	135.426	154.284		552.224	561.184	486.613	293.643	155.919	24.0038	489.192	1.01021	45.0193
random control hubs (30hubs)	TRCN0000043705	SLC9A3R2	5	510.497	513.857	540.439	260.893	2388.77	932.558	3.06708	8.80419	8702.21		461.645	460.938	456.383	624.475	24.9381	62.0168	26.2303	0.367348	1.70689
random control hubs (30hubs)	TRCN0000043706	SLC9A3R2	5	1778.53	1736.04	1588.03	563.036	1066.76	907.411	1713.08	1564.87	4331.19		1379.52	1589.42	1323.39	463.69	9.99771	161.278	45.3777	2124.1	6787.53
random control hubs (30hubs)	TRCN0000043707	SLC9A3R2	5	3354.34	3284.25	3199.24	391.977	841.787	2311.65	293.024	505.598	303.99		2086.2	1954.31	2021.75	1331.07	4479.2	40344.7	7359.52	87874.4	12383.9
random control hubs (30hubs)	TRCN0000083003	SPTB	5	1269.42	1406.59	1307.98	482.761	828.041	58.6755	2774.29	2637	546.793		1008.82	1023.78	912.767	295.993	321.836	779.652	170.536	2.4796	3123.18
random control hubs (30hubs)	TRCN0000083004	SPTB	5	2849.37	3056.83	2964.97	486.068	822.672	5420.46	537.682	6046.9	160.666		2516.9	2771.84	2436.7	1875.08	7025.92	50330.4	3209.99	1208.03	470.462
random control hubs (30hubs)	TRCN0000083005	SPTB	5	6683.23	7255.77	6965.02	4213.24	1014.89	2147.7	270.375	463.16	3687.56		5568.07	5937.58	5753.57	1554.48	24.2641	1012	465.53	5.60206	88.6161
random control hubs (30hubs)	TRCN0000083006	SPTB	5	361.135	278.892	359.128	0.163692	0.107384	496.682	4.48265	3.66017	0.138745		345.354	363.926	309.434	167.835	824.643	29.9833	182.211	0.551023	1.70689
random control hubs (30hubs)	TRCN0000083007	SPTB	5	14131.2	14521.4	14180.3	14774.6	2355.05	5847.1	11624.7	16215.6	30920.4		12827.3	12989.4	12546.3	7077.15	13462.8	11783.1	25024.8	348.797	1753.19
random control hubs (30hubs)	TRCN0000019409	STAT6	3	3034.3	3294.08	3285.85	59.4858	2791.24	926.022	61.5775	31.3587	328.27		82.369	65.8109	85.5107	40.7837	6.29069	6.4067	2.41288	0.0918371	1.06681
random control hubs (30hubs)	TRCN0000019412	STAT6	3	272.193	324.421	257.256	1.57145	0.322153	0.710358	1.17965	4.55048	0.832468		6.49569	3.93292	6.85765	4.97699	0.112334	0.0854226	0.0778348	0.0918371	0.0711205
random control hubs (30hubs)	TRCN0000019413	STAT6	3	642.07	713.36	606.086	69.7984	23.0877	47.0257	4.0108	1.08816	12.2095		12.5403	7.95324	9.37678	2.62675	0.112334	2.90437	8.95101	0.0918371	0.0711205
random control hubs (30hubs)	TRCN0000053179	TAF13	4	174.664	142.077	227.282	2.09526	20.7252	5.25665	31.6145	7.12249	532.502		463.991	535.839	469.259	326.961	57.4026	186.905	106.478	0.275511	80.4373
random control hubs (30hubs)	TRCN0000053180	TAF13	4	587.478	667.602	622.452	91.5367	243.655	21.879	214.931	87.6462	2.35866		672.394	693.418	649.797	13070.7	380.025	130.099	181.589	1.56123	670.382
random control hubs (30hubs)	TRCN0000053181	TAF13	4	677.34	836.676	912.439	3.04468	452.196	1175.93	1461.58	58.6616	8.04719		1186.46	1185.73	1108.14	1008.53	3655.45	657.071	589.288	2.11225	8.03661
random control hubs (30hubs)	TRCN0000053182	TAF13	4	79.4345	204.994	150.234	1.17858	31.2489	191.654	79.744	41.2511	2671.95		1546.43	1724.02	1570.4	1371.85	264.658	227.822	164.543	1.56123	57.6787
random control hubs (30hubs)	TRCN0000107253	TANK	5	2435.02	2742.93	2524.01	7919.92	746.214	448.236	561.275	6154.13	48.6994		2211.69	2303.03	2210.26	2645.13	2596.93	354.589	3062.96	440.175	68.489
random control hubs (30hubs)	TRCN0000303903	TANK	5	530.739	338.148	505.501	377.049	1738.66	218.506	14.3917	1148.8	29.6914		3730.42	3369.99	4027.12	21970.1	103.01	325.802	184.858	172.286	208.027
random control hubs (30hubs)	TRCN0000303964	TANK	5	584.871	364.916	461.92	385.757	123.277	1332.06	185.204	134.635	10.1284		5216.04	4926.73	5296.2	1130.75	55.1559	558.835	90.6776	2.11225	109.739
random control hubs (30hubs)	TRCN0000303966	TANK	5	129.273	71.1529	108.676	7.03877	1.61077	1.56279	0.235929	3.16555	29.9689		862.123	668.859	830.475	521.893	91.2151	273.096	20.3149	2.11225	11.5926
random control hubs (30hubs)	TRCN0000331276	TANK	5	64.8664	29.9712	50.2007	25.6997	6.65783	116.072	4.95451	65.1906	0.693724		353.925	310.351	385.148	375.348	324.982	40.832	94.258	35.4491	8.60558
random control hubs (30hubs)	TRCN0000222144	TARBP2	4	1100.58	977.609	1349.35	121.1	517.7	1152.34	13616.4	50.6488	13.4582		531.023	556.814	471.778	236.96	425.52	54.3288	3801.38	0.826534	4.12499
random control hubs (30hubs)	TRCN0000222146	TARBP2	4	3268.47	3242.83	3363.45	1261.45	1340.91	2123.4	581.329	1697.13	1636.49		68.3852	62.8393	68.0167	315.624	72.7923	13.1551	14.0881	9.00004	94.448
random control hubs (30hubs)	TRCN0000330578	TARBP2	4	48.1514	29.9712	39.1676	1.17858	1.50338	0.142072	2.59522	3.46232	0.138745		292.848	243.055	270.527	57.5119	0.112334	55.781	0.389174	0.459186	0.640084
random control hubs (30hubs)	TRCN0000330642	TARBP2	4	150.128	72.7544	125.226	4.94351	822.672	2.9835	1872.33	0.890311	37.7386		1183.48	1085.92	1098.34	314.104	374.746	150.771	442.958	0.64286	83.2821
random control hubs (30hubs)	TRCN0000015168	TCF12	4	183.405	177.768	150.418	1.21132	3.4363	378.194	3.30301	269.764	0.971213		3.87937	3.40853	3.7787	24.0555	0.112334	0.427113	19.5365	0.0918371	22.6163
random control hubs (30hubs)	TRCN0000274170	TCF12	4	4.7538	3.20303	3.86159	0.130954	0.859075	0.142072	26.8959	4.15479	0.277489		3784.01	3442.36	3936.57	1047.66	1809.81	235.339	94.4915	1.65307	8.3211
random control hubs (30hubs)	TRCN0000274220	TCF12	4	95.6894	51.0196	102.24	19.4794	0.322153	0.142072	0.707787	6.62787	0.138745		1021.18	799.519	836.073	122.489	24.2641	53.56	21.4824	0.275511	60.5235
random control hubs (30hubs)	TRCN0000274222	TCF12	4	105.35	63.8317	96.7237	0.589292	0.107384	0.284143	1.6515	2.86878	0.138745		1332.43	1287.64	1369.85	576.778	1.011	143.937	2.49071	0.64286	84.1355
random control hubs (30hubs)	TRCN0000019920	TFDP2	3	876.539	986.303	857.089	1416.53	699.18	23.5839	100.978	23665.7	211.863		127.298	108.461	107.903	40.369	106.155	39.4653	6.9273	515.298	22.2607
random control hubs (30hubs)	TRCN0000019921	TFDP2	3	6928.89	7239.3	6641.75	12315.4	6394.64	6534.86	7683.98	11233.6	25148.2		2001.85	2112.85	1731.91	2451.03	3367.54	567.121	4783.26	2365.27	2030.85
random control hubs (30hubs)	TRCN0000019923	TFDP2	3	5148.83	5178.84	5312.26	653.492	4932.6	35890.8	1731.25	1208.45	3181.83		158.152	143.683	159.265	77.2817	96.3824	37.0734	422.02	12.1225	4.55171
random control hubs (30hubs)	TRCN0000018028	TLX3	5	733.159	794.35	768.457	1626.48	127.895	27.1357	360.028	487.594	1293.93		10.7359	9.70121	10.2165	18.1107	8.08803	3.50233	6.84947	6.15309	2.20473
random control hubs (30hubs)	TRCN0000018029	TLX3	5	109.337	106.157	120.629	1.99705	0.429538	7.24565	1.17965	0.692464	0.138745		4.24024	2.35975	3.91866	1.24425	0.112334	0.0854226	0.15567	0.0918371	0.0711205
random control hubs (30hubs)	TRCN0000018030	TLX3	5	33.2766	36.8348	26.6634	9.00307	9.02029	0.710358	2.59522	1.48385	1.10996		0.090218	0.0873983	0.139952	0.13825	0.112334	0.0854226	0.0778348	0.0918371	0.0711205
random control hubs (30hubs)	TRCN0000018031	TLX3	5	4.29375	4.80454	8.45872	0.261908	0.751691	0.426215	0.235929	0.0989235	0.138745		1.62392	2.09756	2.51914	0.13825	0.112334	0.512536	0.0778348	0.0918371	0.0711205
random control hubs (30hubs)	TRCN0000018032	TLX3	5	1762.13	1645.21	1750.22	789.553	873.358	224.899	1852.99	3138.35	1197.51		19.2164	14.9451	20.8528	19.2167	3.81935	2.73352	0.934018	0.0918371	6.2586
random control hubs (30hubs)	TRCN0000006507	TP73	3	99.8298	112.792	102.056	594.105	775.745	2.41522	7.3138	2.76986	4.43983		59.6341	67.3841	53.3217	32.627	26.3984	0.0854226	6.84947	0.0918371	0.0711205
random control hubs (30hubs)	TRCN0000006508	TP73	3	504.056	402.895	467.253	25.5033	13.3157	56.2603	38.9283	31.5566	53.9717		113.224	118.337	106.643	98.4339	9.43604	43.651	46.6231	1.37756	2694.54
random control hubs (30hubs)	TRCN0000006511	TP73	3	78.6677	88.9984	104.079	4.28874	22.6581	0.710358	1.41557	0.593541	7.07598		62.8819	68.695	72.4951	0.13825	25.9491	0.0854226	0.233505	0.0918371	0.142241
random control hubs (30hubs)	TRCN0000004034	UBE2V2	3	500.222	451.627	576.664	0.622031	13.7452	53.8451	0.235929	0.395694	0.138745		522.723	534.965	454.704	133.964	1036.05	61.9314	1.63453	0.64286	60.5235
random control hubs (30hubs)	TRCN0000004036	UBE2V2	3	1367.1	1314.38	1208.31	499.36	668.468	1376.39	281.228	64.4981	68.6786		43.1242	34.4349	37.2272	85.3002	164.681	3.50233	69.3508	2036.58	2.27586
random control hubs (30hubs)	TRCN0000004037	UBE2V2	3	8241.71	8609.73	8382.23	3703.77	4867.52	6270.18	11067.7	5119.59	5075.7		165.64	185.022	184.597	467.837	866.88	184.427	442.024	56.5717	558.011
random control hubs (30hubs)	TRCN0000154479	UPF3A	5	1409.12	1573.83	1413.34	202.062	190.93	33.3868	18.1665	18.8944	17.8981		1135.93	1238.7	1135.15	7738.26	3494.93	4223.81	969.199	8.81636	3835.31
random control hubs (30hubs)	TRCN0000330723	UPF3A	5	285.841	186.919	213.859	15.3543	17.8258	12.0761	103.101	17.6084	5.68853		2474.59	2423.73	2764.33	1301.62	16217.9	198.522	731.025	3.949	111.375
random control hubs (30hubs)	TRCN0000330726	UPF3A	5	29.9029	12.3545	26.8473	11.1966	2.68461	0.142072	0.707787	0.494617	0.277489		173.579	157.229	172.421	36.0832	0.112334	31.5209	0.389174	0.0918371	0.568964
random control hubs (30hubs)	TRCN0000330800	UPF3A	5	424.008	296.509	352.324	7.26794	772.738	92.7727	791.07	1.87955	299.966		3154.38	2780.4	3407.97	1633.84	778.361	471.362	22.8834	5.6939	108.032
random control hubs (30hubs)	TRCN0000330801	UPF3A	5	289.675	185.775	232.063	45.31	5.90614	101.297	450.861	0.593541	11.932		2861.35	2593.89	2970.34	707.424	1250.72	292.316	214.668	51.6125	44.0236
random control hubs (30hubs)	TRCN0000144757	VPS25	4	6620.2	6267.64	6433.6	1172.63	2633.82	2461.25	3765.66	4493.4	5160.06		4747.54	4712.16	4997.97	21452	14893.8	5755.26	20963	4146.81	34629.5
random control hubs (30hubs)	TRCN0000322706	VPS25	4	85.4151	53.9939	50.3846	37.1909	16.3224	4.9725	77.6207	65.6852	45.092		3902.74	3317.81	3944.69	1622.78	1817.45	3206.17	1346.31	106.347	137.334
random control hubs (30hubs)	TRCN0000322707	VPS25	4	600.052	353.477	476.631	363.855	472.062	302.754	742.469	146.011	20.5342		4169.6	3858.28	4442.36	10591.7	5834.73	8130.1	10421.9	7.89799	4446.95
random control hubs (30hubs)	TRCN0000350694	VPS25	4	348.561	185.775	225.627	29.9884	68.9408	44.6105	64.8805	907.029	9.15715		2164.69	2046.69	2126.29	983.786	1717.02	740.016	130.451	1.19388	70.9782
random control hubs (30hubs)	TRCN0000001513	WWP2	5	194.906	94.4893	210.916	59.4858	724.63	4449.54	0.235929	72.7088	297.052		33.2002	30.4146	34.7081	10.9217	103.684	10.0799	15.3335	0.0918371	0.924566
random control hubs (30hubs)	TRCN0000001515	WWP2	5	1937.4	1957.05	2168.38	614.959	273.938	752.837	334.076	3940.62	362.262		418.972	386.213	348.201	86.1297	2.13434	64.1524	4.04741	0.183674	7.96549
random control hubs (30hubs)	TRCN0000320849	WWP2	5	40.944	25.853	23.3534	0.0982154	8.37599	0.284143	8.96531	4.6494	0.138745		248.641	246.55	257.932	112.121	0.112334	0.0854226	32.8463	0.183674	0.782325
random control hubs (30hubs)	TRCN0000320850	WWP2	5	175.124	109.36	138.65	429.594	61.8534	2.13107	509.371	13.6514	1.66494		1469.74	1323.73	1562.14	1182.73	148.618	194.08	20.8597	1.01021	208.952
random control hubs (30hubs)	TRCN0000320921	WWP2	5	213.308	122.401	167.887	38.9915	124.673	20.7424	7.3138	4.35263	20.3955		213.726	202.152	232.04	95.6689	0.112334	21.2702	0.0778348	0.0918371	12.3038
Unchanged Controls	TRCN0000235642	AATK	5	0.306697	0.457575	0.735541	0.785723	0.214769	3.83593	0.235929	0.791388	2.49741		143.537	168.766	155.487	0.13825	0.112334	0.0854226	0.311339	0.0918371	0.355602
Unchanged Controls	TRCN0000235643	AATK	5	213.461	130.638	205.768	125.585	242.152	329.748	45.5343	117.917	155.255		1636.28	1537.68	1695.66	1743.47	15.6144	187.332	45.2999	1.92858	6.47196
Unchanged Controls	TRCN0000235644	AATK	5	150.588	95.6332	123.387	4.64886	342.664	10.3712	4.0108	3.75909	0.138745		824.502	718.938	794.507	60.5534	69.4223	97.8089	56.7416	0.551023	442.725
Unchanged Controls	TRCN0000235645	AATK	5	89.5555	50.5621	68.5892	0.392861	4.61753	0.142072	0.471858	463.852	0.138745		597.604	495.636	611.45	120.692	220.511	53.3037	17.9798	0.275511	0.782325
Unchanged Controls	TRCN0000244300	AATK	5	393.339	261.275	316.834	145.064	464.652	42.4794	59.6901	1269.88	196.601		2428.94	2110.06	2226.78	611.479	1789.81	1213.94	6212.15	2.93879	62.3015
Unchanged Controls	TRCN0000029089	ABCA1	4	428.302	437.442	458.058	6.31852	1896.73	10.3712	1040.92	14.5418	29.4139		6.85657	7.16666	8.53707	4.00925	18.9844	15.2052	14.9443	0.0918371	0.0711205
Unchanged Controls	TRCN0000029093	ABCA1	4	1172.66	1184.43	1097.43	93.7629	68.0817	328.611	15.0995	116.235	37.7386		24.0882	19.8394	26.0311	5.80649	1.011	24.6017	0.0778348	0.0918371	2.4181
Unchanged Controls	TRCN0000276420	ABCA1	4	150.435	91.0574	104.079	7.10424	81.1826	505.633	0.943717	1130	0.138745		1058.62	1026.14	1095.4	375.625	1.46034	70.3882	1268.01	0.734697	52.4869
Unchanged Controls	TRCN0000276482	ABCA1	4	91.8557	55.8242	68.2215	0.491077	0.107384	0.142072	0.235929	1.18708	7.35347		709.835	676.899	753.502	217.467	5.39202	31.7772	0.700514	0.64286	0.924566
Unchanged Controls	TRCN0000303626	ABCB9	4	570.149	415.936	431.395	28.8426	167.949	189.523	5.89823	250.079	5.2723		3386.96	2758.99	3421.97	6237.42	3537.5	6692.18	594.113	168.154	6348.14
Unchanged Controls	TRCN0000303627	ABCB9	4	109.491	53.0787	90.2877	4.97624	93.2097	0.284143	12.7402	239.988	0.416234		849.763	870.574	819.979	479.174	69.0853	36.4755	60.1663	0.551023	1.63577
Unchanged Controls	TRCN0000303628	ABCB9	4	196.593	124.46	149.867	12.4734	127.036	22.0211	3.53894	35.8103	4.57858		1653.15	1882.03	1675.37	639.959	1900.24	133.772	3498.6	1.56123	8.46334
Unchanged Controls	TRCN0000303691	ABCB9	4	3.68036	4.11818	3.12605	0.392861	0.107384	0.142072	0.471858	0.0989235	0.138745		21.923	17.1301	26.7308	0.13825	0.112334	6.74839	0.0778348	0.0918371	0.0711205
Unchanged Controls	TRCN0000059273	ABCC9	5	17.0217	26.0818	16.1819	0.8512	2.36246	4.9725	1.88743	0.0989235	8.46343		1081.8	1107.86	1006.81	1647.25	3859	1334.05	185.636	2.11225	6.6142
Unchanged Controls	TRCN0000059274	ABCC9	5	26.2226	19.4469	28.3183	3.63397	0.751691	0.710358	0.707787	1.18708	4.71732		14.5251	13.1971	16.5143	0.13825	0.112334	0.0854226	0.0778348	0.0918371	0.0711205
Unchanged Controls	TRCN0000059275	ABCC9	5	86.3351	83.0499	81.6451	3.8304	158.285	0.284143	2.83115	0.593541	0.693724		48.447	34.8719	43.805	0.13825	0.112334	0.0854226	0.0778348	0.183674	0.0711205
Unchanged Controls	TRCN0000059276	ABCC9	5	106.117	104.556	120.997	1.99705	0.107384	344.381	2.83115	0.791388	0.277489		106.096	116.939	123.578	56.9589	0.112334	109.17	0.389174	0.0918371	0.355602
Unchanged Controls	TRCN0000059277	ABCC9	5	1027.28	1143.02	1081.06	607.789	1049.25	589.739	126.458	1423.01	1.52619		743.486	873.196	751.402	529.773	220.736	6122.41	1047.03	2.4796	6.68532
Unchanged Controls	TRCN0000294468	ABCD1	2	106.27	57.4257	70.4281	1.24406	0.96646	0.568286	0.707787	0.593541	0.277489		649.389	536.101	581.361	206.684	0.224668	109.939	0.467009	0.0918371	0.853446
Unchanged Controls	TRCN0000294469	ABCD1	2	128.966	49.8757	86.61	1.2768	7.30214	23.4418	0.471858	1.58278	24.0028		806.098	748.391	757.84	270.831	0.337001	57.9165	121.734	0.275511	63.3683
Unchanged Controls	TRCN0000049928	ABHD4	4	854.304	713.131	764.411	372.596	871.102	246.494	2787.03	52.7262	1125.36		806.819	987.338	838.452	1917.39	195.573	96.9547	1070.15	8.54085	4667.92
Unchanged Controls	TRCN0000049930	ABHD4	4	1404.52	1412.08	1363.69	1055.19	174.392	34.5234	281.228	288.263	3493.73		1120.33	1133.9	1044.74	768.116	535.945	187.588	1176.63	27452	468.186
Unchanged Controls	TRCN0000049931	ABHD4	4	78.9744	66.5772	89.1844	1453.49	57.6654	6.39322	3.30301	5.14402	0.277489		68.2048	67.3841	66.3372	17.8342	0.112334	0.0854226	0.233505	0.0918371	0.0711205
Unchanged Controls	TRCN0000049932	ABHD4	4	68.0867	125.147	66.3826	247.634	50.0411	10.0871	157.601	1.78062	0.277489		302.05	333.687	302.856	522.031	3142.31	303.763	171.081	1.19388	3.91163
Unchanged Controls	TRCN0000036070	ACAA1	2	6368.25	6627.06	6230.4	6498.03	1383.22	817.053	3581.88	8761.16	5918.57		4764.5	4909.95	4557.4	3908.46	5743.74	2802.89	4994.74	4771.12	1343.25
Unchanged Controls	TRCN0000036073	ACAA1	2	558.802	644.495	646.725	139.76	151.519	74.1613	34.9175	4396.65	163.441		465.886	508.57	446.867	63.0419	1553.13	45.1031	4757.19	2.4796	2018.9
Unchanged Controls	TRCN0000045568	ACCS	3	3810.86	3997.38	3885.31	4981.12	1540.11	1379.66	560.568	8093.42	1277.98		3295.12	3655.08	3202.94	1577.57	21791.2	1217.61	4458.15	160832	3966.46
Unchanged Controls	TRCN0000045569	ACCS	3	3064.36	3233	3156.76	3928.25	804.524	3468.25	4338.26	1809.61	3180.31		2521.14	2764.93	2431.39	1186.32	1257.46	18059.5	327.84	10.4694	6587.04
Unchanged Controls	TRCN0000045571	ACCS	3	49.6849	52.1636	53.5106	20.4288	3.65107	1.27864	26.66	18.5976	10.1284		1032.82	1174.46	1005	765.628	334.867	1347.8	928.647	2.02042	101.204
Unchanged Controls	TRCN0000160787	ACD	10	477.68	544.057	461.92	706.43	74.2026	468.268	1725.82	135.624	1048.63		387.667	429.912	370.313	94.1481	357.896	59.027	1535.45	0.459186	2.98706
Unchanged Controls	TRCN0000162225	ACD	10	637.469	644.037	592.662	877.783	586.963	769.317	562.691	413.698	11.932		557.367	559.174	542.594	604.29	46.5062	380.387	127.182	0.459186	2.06249
Unchanged Controls	TRCN0000163495	ACD	10	284.308	269.741	233.902	18.6937	44.8867	0.142072	3.77487	0.0989235	0.277489		219.049	251.969	217.765	507.515	0.786337	744.458	1.16752	0.734697	0.995687
Unchanged Controls	TRCN0000164332	ACD	10	69.1601	67.9499	69.6925	0.261908	2.89938	1.84693	0.235929	1.78062	0.138745		55.1232	54.5365	45.4844	0.552999	575.935	0.0854226	0.15567	0.275511	0.782325
Unchanged Controls	TRCN0000164333	ACD	10	323.872	176.853	174.323	0.589292	14.0674	1.27864	37.5127	11.4751	0.277489		148.409	132.321	120.779	1.106	96.7194	21.4411	130.685	0.0918371	0.426723
Unchanged Controls	TRCN0000164554	ACD	10	73.7606	65.2045	83.8517	6.97329	2.68461	1.84693	2.12336	2.17632	85.883		1041.39	1004.38	922.424	347.698	1621.99	465.468	570.14	3.76532	1335.93
Unchanged Controls	TRCN0000164898	ACD	10	220.362	278.434	243.28	5.43458	0.536922	27.5619	535.795	19.5868	0.277489		219.32	193.587	183.897	106.038	0.337001	59.027	0.311339	0.183674	79.4416
Unchanged Controls	TRCN0000220008	ACD	10	76.0608	71.1529	91.7588	18.8573	0.214769	0.142072	0.471858	0.29677	0.416234		53.3188	49.2052	46.604	131.89	0.112334	0.0854226	0.0778348	0.0918371	0.284482
Unchanged Controls	TRCN0000220009	ACD	10	13.3413	15.1	11.217	0.883938	2.57723	3.12557	4.24672	0.29677	0.693724		16.6903	14.4207	16.5143	37.4657	0.112334	0.0854226	0.0778348	0.0918371	0.213361
Unchanged Controls	TRCN0000220010	ACD	10	183.558	156.719	174.323	3.96135	1.61077	0.284143	1.41557	1.78062	0.971213		169.7	184.673	157.866	12.9955	0.224668	12.5571	3.42473	0.0918371	212.579
Unchanged Controls	TRCN0000048888	ACOT2	6	5872.94	5984.85	5730.05	15242.4	12656.2	26236.8	10095.9	1970.26	2969		6005.63	6766.81	5810.67	7165.63	10348.1	694.828	1053.42	717.707	985.374
Unchanged Controls	TRCN0000048889	ACOT2	6	5037.95	5105.85	4950.93	5421.91	2469.09	1100.49	9812.06	3455.89	4077.85		3393.91	3309.6	3339.39	1243.83	1390.02	6988.51	899.07	23.4185	845.125
Unchanged Controls	TRCN0000048890	ACOT2	6	2931.56	2787.09	2973.79	4852.36	4447.97	2147.41	4986.6	12419.2	3040.17		2423.16	2551.85	2324.74	1542.04	650.525	725.665	1053.49	265.042	3379.57
Unchanged Controls	TRCN0000048891	ACOT2	6	7440.77	8125.16	7564.67	20336.4	9489.45	24361.6	6130.15	2403.64	34533.1		6570.03	7290.15	6541.5	5879.35	1758.59	782.386	1421.65	146.664	1265.52
Unchanged Controls	TRCN0000048892	ACOT2	6	149.975	208.425	206.687	8.44652	27.1683	0.284143	0.471858	652.005	0.138745		131.989	149.626	136.453	52.2584	0.112334	16.9137	8.95101	0.0918371	0.213361
Unchanged Controls	TRCN0000174083	ACOT2	6	7440.77	8125.16	7564.67	20336.4	9489.45	24361.6	6130.15	2403.64	34533.1		6570.03	7290.15	6541.5	5879.35	1758.59	782.386	1421.65	146.664	1265.52
Unchanged Controls	TRCN0000052698	ACP6	4	3248.07	3407.79	3361.24	616.17	1011.67	378.479	1051.54	2569.14	302.602		3019.32	3025.2	3025.2	1536.23	926.529	778.286	525.229	130.133	493.718
Unchanged Controls	TRCN0000052700	ACP6	4	845.563	911.49	833.368	64.7894	179.439	87.8002	5093	2490	3.60736		1021.45	980.696	888.555	120.001	1.23567	108.316	56.1968	0.734697	2.06249
Unchanged Controls	TRCN0000052701	ACP6	4	2471.67	2645.7	2595.91	501.357	420.41	1650.3	173.172	162.828	1326.82		2089.54	2025.45	1937.78	988.21	9.21137	250.972	89.6657	299.481	870.301
Unchanged Controls	TRCN0000052702	ACP6	4	34.0433	33.403	47.0746	0.752984	286.394	0.426215	0.943717	3.56125	0.832468		38.4329	50.8658	32.8887	0.13825	0.112334	18.3659	0.0778348	0.0918371	0.0711205
Unchanged Controls	TRCN0000045563	ACSS2	5	325.712	289.645	314.628	1.60418	35.5442	1871.51	39.4002	3.66017	5.68853		178.271	187.382	177.179	32.9035	131.094	39.8069	17.3572	0.275511	86.3403
Unchanged Controls	TRCN0000045564	ACSS2	5	855.531	952.671	856.17	49.5988	65.8267	35676.4	286.89	3821.12	1855.85		786.159	976.763	745.104	293.228	408.67	158.459	58.6096	0.459186	19.487
Unchanged Controls	TRCN0000045565	ACSS2	5	41.5574	25.6242	31.996	9.52689	7.62429	25.857	27.3678	29.0835	0.971213		1422.83	1496.52	1560.04	334.841	1504.04	251.057	367.303	2.02042	139.325
Unchanged Controls	TRCN0000045566	ACSS2	5	4282.41	4496.59	4146.8	6983.64	1243.19	873.598	5712.32	4437.51	968.299		4002.43	4185.85	3802.08	1840.24	13068.5	13937.2	885.605	3408.44	816.676
Unchanged Controls	TRCN0000045567	ACSS2	5	4529.3	4390.66	4472.27	405.859	4032.71	304.885	2647.36	644.388	636.006		3733.49	3751.92	3463.67	2942.92	1732.86	7206.34	1118.33	4941.85	8979.1
Unchanged Controls	TRCN0000051518	ADAM28	5	549.447	678.355	575.193	10.2799	413.323	44.1842	2881.17	12.2665	3.32987		504.138	483.837	472.058	123.181	560.209	247.128	1840.33	0.826534	86.6247
Unchanged Controls	TRCN0000051519	ADAM28	5	1245.8	1415.97	1371.97	1608.01	1041.41	103.144	217.763	170.445	1.66494		1061.05	1154.79	1079.87	2203.56	376.431	96.7838	714.991	2.20409	2476.2
Unchanged Controls	TRCN0000051520	ADAM28	5	7455.65	8047.83	7288.66	9314.48	12172.1	2409.25	7340.23	31485.7	3355.82		6471.42	6656.43	6540.94	3804.77	7445.71	3599.88	10395.5	8721.86	25566
Unchanged Controls	TRCN0000051521	ADAM28	5	2953.8	2612.98	2815.65	914.843	2302.64	241.095	2625.66	1250.19	357.406		2214.94	2470.84	2213.76	1281.44	1073.12	167.77	9054.06	4.31634	94.0924
Unchanged Controls	TRCN0000051522	ADAM28	5	4842.44	5000.61	4717.03	7130.93	6050.25	5425.14	3417.67	962.229	1132.71		5082.07	5591.48	5107.13	3371.64	10408.6	10106.5	3031.98	140.235	1297.66
Unchanged Controls	TRCN0000006667	ADAM8	5	170.37	186.462	150.234	0.556554	0.107384	49.1567	7.54973	0.395694	8.46343		2.88697	3.93292	3.63875	57.6502	0.112334	0.0854226	0.0778348	0.0918371	2.06249
Unchanged Controls	TRCN0000006668	ADAM8	5	1474.75	1517.55	1443.32	2143.42	993.843	63.3639	116.313	191.813	4075.77		202.269	208.357	191.454	1259.59	1023.7	69.7049	693.742	1.10205	316.344
Unchanged Controls	TRCN0000006669	ADAM8	5	68.5467	36.3772	31.0766	0.0327385	0.214769	1.84693	0.235929	0.890311	1.52619		2.07501	1.22358	0.839712	0.13825	0.112334	0.0854226	0.0778348	0.0918371	0.0711205
Unchanged Controls	TRCN0000006670	ADAM8	5	5557.5	3512.35	5746.6	3263.79	9932.31	901.018	8013.57	470.678	715.645		304.486	272.246	310.274	197.836	142.552	244.223	182.445	118.194	63.7239
Unchanged Controls	TRCN0000006671	ADAM8	5	2952.88	2779.54	2880.93	144.54	3022.98	309.29	557.736	522.811	868.403		76.5951	70.88	72.915	502.123	133.79	28.7874	60.5555	1541.39	84.4911
Unchanged Controls	TRCN0000005031	ADAMTS3	6	2088.14	1645.44	2258.85	11834	1354.23	2063.02	3283.19	1552.21	212.418		n.a.	n.a.	n.a.	n.a.	n.a.	n.a.	n.a.	n.a.	n.a.
Unchanged Controls	TRCN0000050568	ADAMTS3	6	366.349	391.913	389.469	1.14585	289.186	1.13657	265.892	11.9697	342.838		388.93	468.28	409.36	449.036	161.873	84.7392	561.345	1.01021	1290.2
Unchanged Controls	TRCN0000050569	ADAMTS3	6	6001.14	5768.88	5794.41	8877	3395.07	5114.01	28255.6	7749.47	2545.69		5649.09	5849.22	5552.46	3316.48	20985.2	1127.24	1054.27	128372	2243.64
Unchanged Controls	TRCN0000050570	ADAMTS3	6	1093.68	1027.94	970.179	17.1549	503.311	38.5014	8.25752	2.47309	3776.77		842.726	980.696	866.583	171.568	2493.25	561.397	901.717	45.3675	6.11636
Unchanged Controls	TRCN0000050571	ADAMTS3	6	1783.29	1782.48	1685.13	13524.9	1817.8	158.41	594.07	886.255	23.8641		1081.17	1072.9	1086.45	998.717	104.246	1553.92	366.68	1.46939	4.33835
Unchanged Controls	TRCN0000050572	ADAMTS3	6	370.03	360.34	329.706	3664.78	50.5781	596.558	125.514	980.826	408.326		311.884	283.782	303.556	25.2997	36.6208	307.436	538.539	0.734697	1503.77
Unchanged Controls	TRCN0000141746	ADAP2	3	486.728	441.789	487.48	234.211	8.91291	1.56279	13.448	836.002	0.138745		319.191	282.908	300.057	63.7332	41.1142	36.9026	1.08969	0.183674	61.4481
Unchanged Controls	TRCN0000141961	ADAP2	3	55.9722	54.4514	48.3618	1.76788	0.322153	2.55729	0.471858	1.18708	0.416234		30.5839	31.5508	31.2093	0.13825	0.224668	0.0854226	0.15567	0.0918371	44.7348
Unchanged Controls	TRCN0000292162	ADAP2	3	891.261	517.289	649.483	87.1825	1438.52	2398.88	788.239	1185.99	43.7046		5795.69	4828.14	6174.12	2128.22	6913.36	638.192	9442.22	576.462	836.448
Unchanged Controls	TRCN0000078258	ADAT1	3	1449.6	1519.38	1465.2	2027.72	337.402	1181.89	46.714	557.632	909.61		1183.12	1344.71	1202.33	527.423	422.487	609.32	64.8364	2.57144	174.885
Unchanged Controls	TRCN0000078260	ADAT1	3	1417.86	1434.27	1521.83	6986.75	390.987	166.934	4556.03	2585.66	304.128		1169.5	1045.02	1109.68	590.465	208.042	674.07	441.168	1.01021	40.2542
Unchanged Controls	TRCN0000078262	ADAT1	3	1030.04	1018.33	1041.53	18.4645	283.602	91.4941	930.269	2192.44	104.614		872.137	847.326	838.872	1541.21	1448.99	66.7151	16466	10.7449	2840.05
Unchanged Controls	TRCN0000078515	ADC	3	551.287	552.522	546.323	43.0511	5818.73	33.2447	1230.84	4.84725	6.65975		331.19	326.957	313.073	458.298	554.48	20.416	10.2742	0.551023	61.7326
Unchanged Controls	TRCN0000078516	ADC	3	323.872	311.837	336.694	18.8573	259.763	0.142072	4.0108	0.494617	0.138745		241.874	272.945	257.652	11.3365	13.9294	0.256268	107.334	0.183674	0.924566
Unchanged Controls	TRCN0000344902	ADC	3	18.5552	5.94848	11.9525	0.949415	0.214769	1.27864	1.41557	0.29677	0.138745		130.726	170.339	159.685	0.13825	0.112334	0.0854226	0.233505	0.0918371	0.142241
Unchanged Controls	TRCN0000078349	ADCY7	1	903.375	946.037	886.143	50.2535	372.409	58.3914	82.3393	3813.4	51.613		796.534	798.733	733.488	687.931	323.072	216.205	541.186	0.64286	3.34266
Unchanged Controls	TRCN0000232710	AKR7A2	1	120.839	63.8317	84.7711	4.48517	1024.02	2.41522	16.751	2.67093	31.3563		689.355	692.806	724.112	84.7472	19.4337	297.014	4.12525	0.459186	1275.12
Unchanged Controls	TRCN0000084001	ALMS1	1	232.63	224.441	262.772	19.4466	0.429538	6.10908	1.17965	125.534	164.135		557.908	604.621	534.757	340.371	85.149	50.4848	133.72	0.367348	1.49353
Unchanged Controls	TRCN0000146636	ANKRD1	5	170.677	126.977	126.513	1.47323	0.214769	0.142072	0.471858	2.76986	0.416234		140.56	117.638	109.303	40.5072	0.337001	0.427113	0.233505	0.183674	56.683
Unchanged Controls	TRCN0000147060	ANKRD1	5	87.8686	65.2045	107.205	0.229169	0.107384	1.56279	0.943717	0.0989235	0.138745		73.6179	98.2356	86.4903	134.379	0.112334	0.0854226	0.0778348	0.0918371	0.142241
Unchanged Controls	TRCN0000148262	ANKRD1	5	95.536	89.6847	75.7608	0.196431	0.536922	0.284143	0.471858	1.08816	165.384		42.4927	61.004	49.2631	261.154	1.23567	12.0446	1537	0.183674	1.20905
Unchanged Controls	TRCN0000148667	ANKRD1	5	64.0996	59.7136	68.957	366.049	299.388	2.41522	1.6515	4.05586	35.3799		51.8753	59.5182	59.6196	0.13825	0.112334	0.0854226	0.0778348	0.0918371	0.213361
Unchanged Controls	TRCN0000149714	ANKRD1	5	2032.17	1780.2	2107.51	424.389	622.078	37.9331	546.412	632.22	293.306		1648.19	1534.45	1593.49	363.735	697.705	613.078	653.112	1.56123	88.4028
Unchanged Controls	TRCN0000117257	ANLN	3	115.165	130.18	112.906	14.9615	0.214769	1.27864	2.83115	0.395694	2.35866		77.2266	69.3068	83.2714	0.41475	28.4205	41.9425	6.30462	0.0918371	0.213361
Unchanged Controls	TRCN0000117259	ANLN	3	171.137	213.23	212.939	15.4525	122.311	12.3602	1215.27	2.07739	2.08117		155.897	153.384	136.873	113.641	17.0747	35.7067	0.389174	0.183674	0.355602
Unchanged Controls	TRCN0000117261	ANLN	3	3365.54	3246.72	3278.86	1046.29	27869.4	990.949	984.532	1651.63	5210.97		2807.04	2905.82	2682.32	5379.85	6697.9	1485.41	4373.7	27.3675	937.083
Unchanged Controls	TRCN0000065109	AP2A1	4	3268.01	3261.82	3209.17	616.269	1200.02	2335.23	5259.57	4571.55	4834.14		2839.43	2758.99	2686.66	23072.4	28040.5	3815.06	2460.51	11.1123	1516.5
Unchanged Controls	TRCN0000065112	AP2A1	4	1064.54	970.517	904.164	187.297	1301.71	1064.4	758.276	1110.32	9.85088		681.777	745.245	669.39	1961.9	747.357	225.089	686.192	3.2143	42.1744
Unchanged Controls	TRCN0000293892	AP2A1	4	362.056	254.641	298.078	70.7478	168.379	317.672	122.447	280.547	245.717		2636.08	2435.09	2763.91	1135.72	949.895	288.045	50.1256	53.1737	278.863
Unchanged Controls	TRCN0000293893	AP2A1	4	86.3351	42.0969	48.5457	20.0687	29.8529	349.354	0.235929	19.1912	439.405		551.683	578.227	543.154	506.133	0.449335	10.9341	1.16752	521.451	2.20473
Unchanged Controls	TRCN0000060238	AP2M1	4	47.998	42.0969	59.9466	0.163692	44.8867	0.142072	0.235929	0.197847	10.2671		30.9448	36.0955	32.3289	137.559	1.23567	0.170845	0.389174	0.0918371	0.0711205
Unchanged Controls	TRCN0000060239	AP2M1	4	99.5231	94.2605	104.999	17.0567	0.214769	72.5986	553.254	4.84725	11.2383		82.4592	103.742	68.7164	37.8805	0.112334	12.8988	0.0778348	0.0918371	0.142241
Unchanged Controls	TRCN0000060241	AP2M1	4	32.3565	49.1893	60.4983	2.42265	0.322153	0.568286	0.471858	2.67093	1.52619		29.2306	45.0101	38.0669	53.7792	54.9312	0.0854226	0.0778348	0.0918371	0.142241
Unchanged Controls	TRCN0000060242	AP2M1	4	173.897	139.789	134.972	287.804	12.0271	106.838	31.1426	1.87955	7.07598		75.8733	84.5141	96.287	16.3135	53.3586	10.3361	250.395	0.0918371	0.355602
Unchanged Controls	TRCN0000006301	APPL1	3	2196.87	2020.65	2150.72	202.389	45.6384	35.66	33.7379	143.637	779.884		64.5961	50.1666	61.7188	52.3967	23.8148	67.3984	26.6973	0.0918371	113.366
Unchanged Controls	TRCN0000006302	APPL1	3	2998.11	3238.26	3223.88	17.1877	845.975	107.69	138.49	32.2491	7.07598		59.183	49.2926	57.6602	57.0972	13.0307	9.48191	57.6756	0.0918371	3.20042
Unchanged Controls	TRCN0000315403	APPL1	3	101.363	65.2045	94.1493	2.58634	0.536922	1.27864	0.235929	0.890311	0.693724		1015.94	1004.82	1001.92	534.059	0.674003	54.5851	11.8309	0.459186	2.4181
Unchanged Controls	TRCN0000253730	ARL16	5	180.798	87.1681	114.928	53.4619	177.399	122.324	0.235929	50.9456	5.68853		1031.55	858.426	940.337	154.425	4.71802	109.683	3.96958	0.367348	212.437
Unchanged Controls	TRCN0000253731	ARL16	5	49.2248	16.9303	20.4113	3.63397	0.107384	7.38772	1.17965	27.9953	0.138745		261.181	231.518	243.377	0.13825	0.112334	71.0716	195.91	0.0918371	30.6529
Unchanged Controls	TRCN0000253732	ARL16	5	13.9547	10.9818	17.1013	2.19348	0.96646	0.284143	1.41557	0.791388	0.971213		314.41	251.27	296.138	120.692	0.449335	7.77346	0.934018	0.275511	0.355602
Unchanged Controls	TRCN0000253733	ARL16	5	523.071	327.624	406.57	246.128	87.4109	11.5078	17.2228	8.70527	71.0373		5010.62	4976.19	5278.57	1682.78	510.445	488.276	67.405	4.13267	3225.24
Unchanged Controls	TRCN0000253734	ARL16	5	172.364	71.1529	135.891	0.818461	12.6714	2690.12	1.6515	0.692464	3.74611		1318.26	1340.78	1283.5	381.846	0.561669	50.5702	1.63453	0.734697	2.91594
Unchanged Controls	TRCN0000036749	ARL6IP5	2	302.556	269.741	315.731	3.86314	1.50338	3.26765	0.235929	6448.43	89.4904		281.119	299.951	233.86	17.8342	0.561669	0.939649	506.86	0.459186	0.995687
Unchanged Controls	TRCN0000036752	ARL6IP5	2	1405.74	1372.04	1323.42	5854.16	521.996	649.977	6043.56	50.6488	1329.45		1039.94	1083.13	921.444	3447.67	354.076	97.1255	508.106	1.19388	201.911
Unchanged Controls	TRCN0000296796	ASPM	3	9.04755	1.14394	6.2521	0.0327385	16.752	0.142072	0.235929	0.0989235	0.971213		281.841	240.433	315.172	188.711	1474.83	26.8227	3.3469	0.734697	861.625
Unchanged Controls	TRCN0000296798	ASPM	3	7.82077	3.43181	8.45872	3.73218	0.107384	0.142072	0.471858	0.395694	0.138745		37.8013	38.0182	68.9963	0.13825	0.112334	0.0854226	0.0778348	0.0918371	0.0711205
Unchanged Controls	TRCN0000331162	ASPM	3	296.882	141.62	246.039	41.7088	40.2692	3.55179	86.1141	1.87955	2.91364		2374.18	2180.32	2311.45	854.522	49.8762	314.526	12.2979	4.22451	57.8209
Unchanged Controls	TRCN0000022418	ASPSCR1	1	432.289	485.258	413.558	270.976	148.405	216.233	749.075	15.7288	8.46343		5.23264	3.75812	3.2189	0.13825	10.2224	1.28134	4.74792	0.0918371	0.426723
Unchanged Controls	TRCN0000038555	ATP6V0D1	5	9.35425	10.0667	10.2976	3.63397	0.859075	0.284143	1.17965	1.08816	0.832468		321.988	296.455	295.579	182.628	0.337001	5.46705	0.544844	0.183674	1.13793
Unchanged Controls	TRCN0000038556	ATP6V0D1	5	401.619	396.031	395.537	0.687507	141.962	736.499	0.707787	0.791388	2.21992		434.76	452.111	451.205	110.323	170.635	1.11049	1.47886	0.551023	107.463
Unchanged Controls	TRCN0000038557	ATP6V0D1	5	2580.55	2542.06	2798.92	635.748	407.631	111.952	518.1	746.971	26.2228		2401.69	2722.02	2271.98	1539.69	1848.12	340.922	88.8095	2.29593	92.0299
Unchanged Controls	TRCN0000038558	ATP6V0D1	5	612.013	600.567	591.375	3.69945	7.83906	3.12557	18.4025	646.366	348.943		479.599	483.575	460.582	0.691249	204.335	10.4216	647.197	0.275511	1.20905
Unchanged Controls	TRCN0000333502	ATP6V0D1	5	280.321	194.927	225.076	111.802	380.248	42.1952	59.2182	1714.44	0.971213		2241.47	2047.57	2297.03	900.145	97.6181	95.2462	40.7076	1.01021	47.3662
Unchanged Controls	TRCN0000043018	ATP6V1D	4	1210.69	1285.56	1283.7	5.76197	53.4774	34.2392	3.06708	3.06663	0.416234		1394.68	1392.34	1278.46	805.167	2.35901	232.008	9.26235	1.28572	887.157
Unchanged Controls	TRCN0000043019	ATP6V1D	4	2786.19	3160.47	3023.26	1112.35	454.344	2787.3	4445.14	3740.69	738.816		2374.81	2511.48	2255.47	1172.5	3289.81	537.223	227.511	66.3064	2963.52
Unchanged Controls	TRCN0000043021	ATP6V1D	4	2236.28	2223.36	2256.46	1374.07	2783.94	786.224	51.6685	170.841	26335.3		1614.09	1850.4	1612.95	1038.53	320.825	136.335	175.051	390.216	9163.94
Unchanged Controls	TRCN0000043022	ATP6V1D	4	392.265	373.381	333.936	1106	160.11	454.061	3.53894	7.41926	15.4007		466.788	478.156	469.819	82.1204	0.337001	47.0679	4.74792	0.64286	1.06681
Unchanged Controls	TRCN0000322876	ATP6V1E1	4	380.764	197.672	301.388	26.6164	53.1553	8.80843	309.303	30.8641	3.19113		3167.64	3133.14	3203.64	1241.76	774.879	165.207	145.94	1.92858	203.12
Unchanged Controls	TRCN0000322878	ATP6V1E1	4	170.523	49.4181	79.9901	0.0327385	2.25507	2.41522	4.24672	18.0041	0.416234		1400.09	1378.36	1612.81	439.773	8.20037	180.754	29.1881	1.10205	123.181
Unchanged Controls	TRCN0000322951	ATP6V1E1	4	35.1168	18.7606	23.1696	14.4377	1.28861	0.426215	13.448	1.87955	1.52619		2377.97	2390.78	2434.74	889.5	273.084	184.598	12.2201	2546.37	155.114
Unchanged Controls	TRCN0000322953	ATP6V1E1	4	183.865	147.339	164.393	3.86314	506.64	0.994501	1.6515	1.87955	0.416234		2325.64	2256.89	2373.87	997.196	2.02201	254.132	3.73607	1.28572	140.676
Unchanged Controls	TRCN0000107240	AZI2	5	2672.71	3014.28	2865.12	3883.14	28233.8	32950.8	1324.98	523.404	1139.65		2368.31	2585.94	2307.95	2053.15	2858.78	3811.39	923.432	17652.1	4249.52
Unchanged Controls	TRCN0000107241	AZI2	5	7.05403	10.753	21.1468	5.59828	0.214769	0.142072	0.235929	0.494617	0.138745		17.2316	24.8211	11.8959	0.13825	0.112334	0.0854226	0.0778348	0.0918371	0.0711205
Unchanged Controls	TRCN0000107242	AZI2	5	1808.74	1857.53	1762.36	167.85	878.834	1661.95	1100.14	22874.2	12426.7		1907.66	2087.33	1812.94	3306.25	5232.28	3366.76	325.661	5.87758	8262.71
Unchanged Controls	TRCN0000107243	AZI2	5	53.3652	55.1378	78.519	3.63397	0.214769	0.426215	0.471858	2.07739	2.63615		53.3188	53.5751	57.6602	0.13825	0.112334	23.3204	0.233505	0.0918371	0.142241
Unchanged Controls	TRCN0000107244	AZI2	5	218.828	220.322	168.991	56.8994	401.725	33.2447	2.12336	1581.49	2.08117		198.028	235.451	204.05	0.13825	0.112334	9.56733	0.389174	0.0918371	0.213361
Unchanged Controls	TRCN0000035594	B3GALT6	5	14.8748	16.4727	24.4567	7.07151	0.859075	20.3162	41.5235	52.5284	5.96602		440.173	387.087	394.105	348.528	0.674003	56.9769	1.08969	0.0918371	47.1529
Unchanged Controls	TRCN0000035595	B3GALT6	5	11858.6	12004.9	12031.2	2336.9	4265.52	6004.94	12064.9	4761.38	7628.88		8745.37	8407.28	8284.6	4803.21	7013.67	4711.83	4289.56	794.667	5422.15
Unchanged Controls	TRCN0000035596	B3GALT6	5	1486.56	1559.42	1491.49	1370.92	558.077	1361.61	1003.64	847.181	9.57339		1116.99	1221.92	1055.38	1146.92	285.44	1103.4	165.866	1.10205	194.941
Unchanged Controls	TRCN0000035597	B3GALT6	5	208.861	223.297	208.342	103.879	3.86584	0.284143	26.4241	0.494617	0.138745		143.898	143.595	133.094	0.41475	2.69601	65.6046	32.4571	0.183674	326.159
Unchanged Controls	TRCN0000035598	B3GALT6	5	1272.18	746.305	1277.45	1190.96	442.209	509.184	1338.43	1157.31	6875.22		1186.73	1200.76	1083.37	1606.32	574.363	7956.43	459.148	752.054	81.1485
Unchanged Controls	TRCN0000003497	BMP1	2	278.021	181.2	244.384	101.882	0.214769	0.568286	54.7356	16.1245	191.884		213.275	256.514	193.694	30.8297	52.2352	31.2647	11.5974	0.551023	31.9331
Unchanged Controls	TRCN0000003499	BMP1	2	805.232	728.46	916.117	431.918	101.049	2005.62	225.312	142.252	362.54		10.0142	7.95324	8.11722	8.01849	0.224668	5.89416	1.63453	0.0918371	2.06249
Unchanged Controls	TRCN0000033530	BNIP1	6	1107.48	1110.76	1056.61	43.6731	708.63	1010.7	98.3824	28.391	1370.24		759.004	816.824	744.964	769.36	137.946	29.3854	877.51	3485.04	840.004
Unchanged Controls	TRCN0000218640	BNIP1	6	636.856	370.178	473.137	119.233	187.815	164.945	193.934	44.2188	47.5894		4440.17	4576.35	4648.51	651.71	412.49	354.76	496.431	3.58165	16243.3
Unchanged Controls	TRCN0000230789	BNIP1	6	262.379	175.48	207.055	37.6165	52.8331	4.40422	130.941	96.0547	46.202		2461.69	2441.82	2679.38	1130.19	289.709	218.084	25.0628	1.74491	7.04093
Unchanged Controls	TRCN0000230790	BNIP1	6	79.4345	84.1938	87.8972	17.2204	7.62429	23.868	14.6276	8.60634	75.3384		2602.7	2414.55	2605.77	1143.05	1368.45	10908.2	1705.98	4.22451	58.461
Unchanged Controls	TRCN0000230791	BNIP1	6	53.9786	25.853	43.2131	0.196431	31.0341	0.284143	159.252	0.791388	21.5054		491.056	450.014	475.697	34.839	548.301	42.5405	53.4725	1.10205	7006.43
Unchanged Controls	TRCN0000230792	BNIP1	6	103.664	71.1529	115.296	13.8156	201.99	2.13107	0.471858	3.66017	95.4564		566.839	506.56	598.295	253.274	0.112334	142.912	0.622679	0.275511	46.4417
Unchanged Controls	TRCN0000049033	BPGM	7	1265.74	1080.33	1198.38	79.9146	4439.81	371.943	116.313	758.941	355.603		1034.53	1160.47	1062.52	376.178	373.398	399.009	7692.34	4.22451	150.633
Unchanged Controls	TRCN0000049037	BPGM	7	632.562	652.96	630.175	255.065	2398.54	4005.85	2862.29	8.80419	17.0656		619.346	680.745	586.119	328.343	26.6231	146.5	176.14	0.551023	632.403
Unchanged Controls	TRCN0000218836	BPGM	7	289.062	198.359	241.993	16.7293	90.4177	31.1137	517.157	14.9374	29.2751		1970.81	1702.08	2031.12	298.067	1.011	235.51	41.486	1.19388	181.428
Unchanged Controls	TRCN0000229412	BPGM	7	65.3264	30.4287	53.1429	0.622031	4.61753	6.67736	0.707787	0.0989235	0.416234		341.565	298.815	338.404	50.7377	0.112334	64.4087	0.15567	0.183674	0.782325
Unchanged Controls	TRCN0000229413	BPGM	7	23.769	18.0742	14.3431	0.0654769	0.107384	0.568286	159.016	0.0989235	8.46343		172.767	191.14	188.655	0.13825	0.112334	4.95451	0.311339	0.275511	0.284482
Unchanged Controls	TRCN0000229414	BPGM	7	33.4299	17.6166	24.8245	0.818461	0.107384	0.142072	0.235929	0.0989235	0.138745		281.029	211.329	225.463	95.2541	0.337001	13.8385	0.15567	0.183674	0.426723
Unchanged Controls	TRCN0000229415	BPGM	7	82.3481	49.8757	62.7049	1.37501	1.28861	132.269	2.59522	7.51818	0.416234		556.194	447.566	554.91	812.771	632.776	30.5813	54.2509	0.64286	2.91594
Unchanged Controls	TRCN0000006543	BTRC	5	1796.48	1938.29	1787.18	845.274	846.297	1864.26	32.3223	22.9502	3520.09		32.5687	30.2398	36.2476	35.8067	50.7749	5.38163	165.088	1.01021	12.8728
Unchanged Controls	TRCN0000006545	BTRC	5	270.66	268.825	257.072	0.883938	527.472	45.3208	0.235929	0.890311	0.693724		7.84896	10.4004	9.93659	1.659	0.112334	0.0854226	1.94587	0.0918371	0.0711205
Unchanged Controls	TRCN0000314900	BTRC	5	9.96765	9.83787	13.6075	0.0327385	0.214769	0.142072	0.235929	0.0989235	0.971213		129.553	129.874	161.924	22.9495	0.112334	14.6927	0.544844	0.0918371	0.568964
Unchanged Controls	TRCN0000314901	BTRC	5	35.7302	5.4909	21.5146	0.0327385	41.9873	2.13107	0.943717	0.197847	0.277489		824.051	770.153	839.432	412.952	107.391	27.4207	1.7902	0.459186	1.92025
Unchanged Controls	TRCN0000314972	BTRC	5	332.919	145.509	217.169	7.98818	339.657	0.142072	70.3069	289.648	2.91364		2030.9	1951.87	2126.29	2393.24	1.90967	440.097	867.158	54.4594	84.1355
Unchanged Controls	TRCN0000133910	C12orf4	9	374.323	301.771	228.386	26.5509	337.617	1.56279	14452.1	2.37416	9.98962		150.935	156.53	175.08	647.977	5.50436	21.4411	0.622679	0.183674	0.640084
Unchanged Controls	TRCN0000133994	C12orf4	9	2126.64	2169.36	2109.9	490.848	351.791	79.7021	17.9306	230.591	5470.01		1999.41	1921.1	1986.62	1868.31	466.298	2948.45	2061.14	1498.14	5106.09
Unchanged Controls	TRCN0000134101	C12orf4	9	25.6092	30.6575	24.2729	0.752984	281.669	4.40422	0.471858	0.395694	0.277489		28.148	22.6361	17.9139	0.552999	24.4888	18.5367	6.14895	0.734697	0.782325
Unchanged Controls	TRCN0000134537	C12orf4	9	4425.94	5007.02	4473.75	8629.23	6657.3	9558.15	3387.23	8716.94	1239.13		3422.15	3622.31	3323.72	8034.53	9404.03	2703.11	10595	3489.17	17207
Unchanged Controls	TRCN0000134843	C12orf4	9	4399.72	3934.69	4454.07	2985.52	7050	2610	1371.22	2121.32	1308.5		3502.98	4016.12	3588.23	9369.75	1328.68	1476.27	9504.72	121.592	1592.89
Unchanged Controls	TRCN0000134930	C12orf4	9	1818.1	1870.57	1543.17	1609.23	23164.2	907.127	1647.49	2628.69	33.4375		1228.41	1336.58	1276.22	165.07	12719	832.614	4643.7	4.04083	2820.71
Unchanged Controls	TRCN0000136680	C12orf4	9	758.921	879.917	765.882	388.016	35.5442	15.7699	117.021	2168.6	1.94243		675.101	662.916	654.416	126.775	141.765	180.498	213.812	1.10205	22.1896
Unchanged Controls	TRCN0000137468	C12orf4	9	218.828	255.556	361.335	11.8186	51.3298	41.0587	1.88743	2.47309	1.52619		213.005	240.258	216.646	155.808	589.865	237.646	9.41801	1.28572	3211.02
Unchanged Controls	TRCN0000138019	C12orf4	9	136.787	158.779	179.84	58.5036	47.5713	25.4308	8.49345	0.890311	0.554979		112.141	132.321	115.32	71.6134	0.337001	61.6751	14.3994	0.275511	375.587
Unchanged Controls	TRCN0000263776	C12orf50	5	28.5228	15.1	29.7894	10.3781	0.107384	0.426215	0.235929	3.46232	0.138745		192.074	186.945	180.958	169.494	0.112334	22.039	0.622679	0.0918371	0.640084
Unchanged Controls	TRCN0000263777	C12orf50	5	331.539	140.247	279.322	10.1817	160.325	9.23465	94.1357	466.028	65.6263		3438.66	3230.85	3516.43	756.365	2.13434	312.561	5.91545	1.56123	151.913
Unchanged Controls	TRCN0000263778	C12orf50	5	49.2248	26.5394	21.5146	1.80061	2.792	0.142072	0.235929	0.395694	0.416234		217.696	216.048	230.781	45.346	0.112334	30.8376	11.2861	0.275511	0.213361
Unchanged Controls	TRCN0000263779	C12orf50	5	50.7583	29.9712	30.3411	0.0654769	0.107384	0.142072	0.235929	0.890311	0.138745		359.338	386.038	393.405	0.13825	0.337001	45.9574	0.622679	0.183674	0.355602
Unchanged Controls	TRCN0000263780	C12orf50	5	17.7884	12.5833	20.4113	4.64886	27.7052	16.4803	8.25752	34.8211	0.971213		4238.53	4013.5	4473.43	5712.76	956.298	3037.12	1176.16	4.22451	19426.6
Unchanged Controls	TRCN0000005031	C12orf52	3	n.a.	n.a.	n.a.	n.a.	n.a.	n.a.	n.a.	n.a.	n.a.		1666.06	1917.69	1565.22	667.885	952.141	305.215	52.6942	1.10205	66.9244
Unchanged Controls	TRCN0000005032	C12orf52	3	1437.18	1309.81	1425.3	38.5004	504.492	684.359	218.47	1136.53	261.811		475.539	477.544	411.739	130.923	22.3544	74.5739	8.63967	0.183674	15.0064
Unchanged Controls	TRCN0000297270	C12orf52	3	6.59398	2.51666	7.72318	0.261908	0.107384	0.142072	0.235929	0.197847	0.277489		100.413	99.2844	109.722	0.13825	1.79734	0.939649	12.2201	0.459186	1.70689
Unchanged Controls	TRCN0000137647	C14orf118	1	8.28081	4.11818	8.09095	7.00603	3.32892	0.852429	3.30301	3.46232	4.0236		25.3512	40.4654	35.2679	0.13825	0.112334	3.33148	0.15567	0.0918371	0.0711205
Unchanged Controls	TRCN0000263795	C14orf80	4	14.5681	13.956	17.2852	1.11311	99.7601	2.41522	1.17965	0.29677	1.66494		113.584	111.083	115.88	37.1892	0.112334	1.8793	0.233505	0.0918371	0.284482
Unchanged Controls	TRCN0000263796	C14orf80	4	263.913	139.789	205.768	24.3574	137.667	6.9615	37.0409	7.81495	0.832468		1327.65	992.32	1243.47	844.845	0.898671	142.827	12.2201	0.734697	90.3941
Unchanged Controls	TRCN0000263797	C14orf80	4	208.707	117.139	211.1	6.12209	39.0879	67.0578	2.12336	2296.81	3.05238		2315.99	2084.54	2224.68	685.304	1.90967	532.354	13.3098	1.19388	129.155
Unchanged Controls	TRCN0000282812	C14orf80	4	7.97412	4.80454	5.70044	0.130954	42.6316	0.142072	0.235929	0.395694	0.277489		164.377	132.933	160.665	4639.94	598.178	12.2154	33.5468	0.183674	2.4181
Unchanged Controls	TRCN0000127506	C17orf81	3	134.18	153.516	150.05	3223.89	0.429538	14.0651	2.12336	8.0128	0.832468		113.314	101.12	99.6458	511.248	0.112334	0.427113	0.856183	0.0918371	0.782325
Unchanged Controls	TRCN0000130151	C17orf81	3	389.658	333.801	363.541	122.475	46.2827	1.56279	3.77487	18.3008	0.416234		252.069	280.898	295.719	122.489	52.3476	10350.1	12.0644	3.58165	466.408
Unchanged Controls	TRCN0000130483	C17orf81	3	132.493	140.933	124.674	2.75003	8.48337	12.6444	0.707787	12.959	0.277489		118.366	114.579	103.145	78.3877	0.224668	20.5869	0.467009	0.183674	0.426723
Unchanged Controls	TRCN0000263681	C1orf50	4	1287.51	823.406	1068.56	255.753	293.589	543.282	1206.31	6646.27	171.211		10091.1	7338.04	9977.46	6181.29	3514.7	1397	12721.6	696.768	6386.19
Unchanged Controls	TRCN0000263682	C1orf50	4	133.106	48.503	94.1493	0.687507	58.8467	70.4675	428.447	8.4085	90.3228		1302.21	1271.21	1307.01	361.662	1.79734	440.695	2.25721	1.46939	3.1293
Unchanged Controls	TRCN0000263683	C1orf50	4	395.792	277.519	353.244	37.682	79.1423	684.359	558.444	1180.85	33.9925		3711.3	3593.03	3838.46	2006.56	21.7928	378.508	16.968	2967.81	91.2476
Unchanged Controls	TRCN0000263684	C1orf50	4	201.346	114.165	160.532	481.746	343.415	68.7626	310.011	38.6791	26.5002		1394.5	1303.37	1615.19	4107.68	520.892	229.274	16.8902	1.92858	176.237
Unchanged Controls	TRCN0000147018	C20orf108	4	1305.61	752.254	1312.02	859.155	7100.69	448.378	105.46	249.485	7098.32		2208.9	2413.59	2263.72	3822.33	1308.8	1092.47	4567.74	213.154	2094.14
Unchanged Controls	TRCN0000147191	C20orf108	4	301.483	282.553	304.882	224.291	94.7131	876.155	2.12336	7.12249	709.679		153.28	194.461	177.879	21.1522	42.1252	43.7364	1376.28	0.551023	79.5838
Unchanged Controls	TRCN0000148123	C20orf108	4	939.872	877.172	803.763	1188.34	84.5115	159.262	206.202	37.6898	2.35866		762.612	831.682	766.097	889.776	131.094	663.563	1227.69	4.13267	1241.55
Unchanged Controls	TRCN0000148303	C20orf108	4	136.633	148.941	145.637	1.47323	0.214769	0.142072	1.41557	0.0989235	0.138745		192.525	149.888	162.484	61.5212	16.5131	31.6918	0.15567	0.0918371	59.1011
Unchanged Controls	TRCN0000127789	C20orf30	4	76.0608	94.0317	68.957	0.229169	0.751691	4.9725	0.471858	0.0989235	0.138745		58.7319	67.1219	59.7595	0.13825	0.112334	0.0854226	0.15567	0.0918371	0.213361
Unchanged Controls	TRCN0000129581	C20orf30	4	61.0327	49.1893	97.2753	1.44049	0.107384	0.284143	0.471858	5.34187	4.71732		46.4623	55.3231	41.5657	0.13825	36.2838	115.064	0.15567	0.0918371	0.213361
Unchanged Controls	TRCN0000130943	C20orf30	4	1403.29	1323.54	1347.51	28.9408	382.074	105.275	8.96531	252.156	88.5191		1040.75	1016.18	973.226	1018.21	638.393	96.1859	923.432	116.358	102.342
Unchanged Controls	TRCN0000131231	C20orf30	4	4832.62	5114.32	4623.24	3808.76	427.927	1637.37	2016.96	3847.53	2006.94		2542.7	2719.22	2436.7	4306.62	12895.1	48318.2	11841.3	1459.2	9650.27
Unchanged Controls	TRCN0000147134	C3orf17	4	1403.6	1595.79	1425.48	922.602	352.973	80.4125	75.2614	109.904	53.4167		1215.42	1155.14	1157.54	1080.15	1701.63	441.122	8700.3	2045.3	121.9
Unchanged Controls	TRCN0000148921	C3orf17	4	564.015	520.034	590.456	21.0508	175.788	5.54079	31.3786	11.673	1131.19		418.431	430.436	444.348	269.034	435.968	103.447	2922.78	1.01021	3.76939
Unchanged Controls	TRCN0000179493	C3orf17	4	1436.11	1366.09	1422.9	120.216	130.043	190.234	0.707787	30.7652	0.138745		1616.07	1671.67	1561.16	220.094	40.5525	138.214	164.387	2.84695	50.6378
Unchanged Controls	TRCN0000180727	C3orf17	4	3237.34	3111.05	3249.44	39.1552	337.939	160.825	1.6515	1307.57	15.5394		3312.26	3358.63	3308.61	1674.62	171.309	1125.27	2283.75	3786.08	2502.09
Unchanged Controls	TRCN0000008156	C5AR1	5	3978.01	3807.25	4296.85	2404.12	527.365	2573.34	1710.96	5081.8	117.378		1905.67	1910.44	1786.49	829.084	251.178	293.341	338.504	1067.79	50.7089
Unchanged Controls	TRCN0000008157	C5AR1	5	481.054	456.889	450.703	60.1405	52.2962	157.841	26.8959	185.679	886.718		120.982	128.038	100.206	126.36	429.789	19.7326	37.5942	14.5103	0.640084
Unchanged Controls	TRCN0000008158	C5AR1	5	1725.78	1736.73	1620.21	1576.42	882.27	2348.3	1631.92	17385	174.957		46.8231	39.7662	37.5071	26.6822	100.988	9.73818	20.7819	0.183674	40.6098
Unchanged Controls	TRCN0000008159	C5AR1	5	2352.52	2566.54	2297.65	28556.8	5275.9	424.652	19146.6	6342.28	1102.88		249.092	232.916	208.109	101.061	553.693	115.662	46.0782	70.9901	4.76507
Unchanged Controls	TRCN0000008160	C5AR1	5	23.9223	37.7499	32.1799	0.130954	0.214769	0.142072	0.943717	0.395694	0.138745		10.7359	9.9634	6.85765	10.6452	0.112334	0.0854226	0.0778348	0.0918371	0.0711205
Unchanged Controls	TRCN0000158473	C6orf162	5	5462.58	5891.51	5861.9	6965.47	2979.49	10211.8	2164.41	1148.8	20655.3		4407.69	4537.63	4563.97	2193.06	396.314	960.492	1390.05	10271.5	5820.86
Unchanged Controls	TRCN0000158968	C6orf162	5	6681.54	6733.45	7072.6	1617.74	2328.2	1845.79	229.087	3223.03	599.793		5556.89	5438.44	5393.47	1965.36	3104.23	1803.61	190.228	7.89799	695.345
Unchanged Controls	TRCN0000159717	C6orf162	5	716.29	853.835	766.25	17272.3	419.981	1695.77	804.754	49.165	2.35866		474.186	517.66	472.198	274.702	4712.85	27.079	35.8819	1.46939	58.1766
Unchanged Controls	TRCN0000162705	C6orf162	5	400.546	393.743	352.14	617.644	60.2427	8.95051	20.7618	91.1085	441.069		290.051	307.729	306.635	706.871	468.095	55.6101	208.987	1510.35	3.84051
Unchanged Controls	TRCN0000165548	C6orf162	5	742.82	876.485	756.504	139.728	127.143	58.8176	2.12336	667.041	8.87966		540.045	543.005	530.278	118.342	68.7483	2863.2	589.832	263.664	81.8597
Unchanged Controls	TRCN0000168411	C6orf222	4	681.174	670.119	605.902	12.8989	2.0403	58.5335	50.2529	250.573	2.21992		556.194	626.208	576.462	1197.8	468.207	108.999	481.875	609.982	2.7737
Unchanged Controls	TRCN0000168552	C6orf222	4	4096.09	4171.94	3673.11	3706.48	2726.06	5130.49	460.77	4187.53	298.717		2388.7	2575.54	2262.32	4865.57	25422.6	507.325	4406.62	7621.01	1674.96
Unchanged Controls	TRCN0000168846	C6orf222	4	529.819	566.478	530.877	1.08037	8.91291	3.55179	0.707787	5.24294	10.2671		408.507	423.707	444.488	80.5997	68.636	21.5265	1.24536	0.183674	0.995687
Unchanged Controls	TRCN0000168867	C6orf222	4	329.086	273.172	302.859	116.942	2.25507	728.685	8.72938	938.289	2.21992		149.852	217.884	160.805	131.061	5.16736	0.683381	92.9348	0.275511	1.70689
Unchanged Controls	TRCN0000337234	CCDC154	5	479.52	300.627	388.917	40.0064	67.4374	22.8735	316.853	422.7	30.1076		3427.92	2810.9	3564.86	852.449	2.35901	438.901	24.5958	2.11225	140.25
Unchanged Controls	TRCN0000337236	CCDC154	5	9.5076	2.74545	4.22936	0.720246	0.107384	0.142072	0.235929	0.0989235	0.138745		168.257	132.059	161.085	0.13825	0.224668	37.5005	0.0778348	0.0918371	0.284482
Unchanged Controls	TRCN0000337291	CCDC154	5	106.27	55.5954	102.792	0.360123	77.2094	49.1567	403.675	67.3669	5.13355		596.521	478.156	527.059	114.333	4.15635	16.0595	27.32	0.367348	0.640084
Unchanged Controls	TRCN0000337292	CCDC154	5	187.392	118.512	153.912	542.738	5.79876	5.39872	1.88743	1843.44	0.138745		1766.65	1571.95	1816.86	3492.88	1523.7	161.278	764.416	1.46939	316.131
Unchanged Controls	TRCN0000337294	CCDC154	5	48.1514	34.5469	51.6718	14.4377	3.86584	23.0156	5.19044	85.4699	2.35866		371.608	382.979	367.794	49.6317	0.112334	114.295	0.700514	0.367348	0.568964
Unchanged Controls	TRCN0000133985	CCDC79	5	300.716	313.21	266.818	20.4615	6.65783	507.479	18208.8	3.16555	9.57339		282.743	255.378	249.255	185.531	41.9005	11.1904	8.87317	0.275511	117.633
Unchanged Controls	TRCN0000135177	CCDC79	5	728.865	679.728	788.132	486.624	464.652	18.7534	2716.96	5.24294	12.0708		610.866	578.664	646.298	66.7747	49.7639	98.1506	8.63967	0.459186	84.2066
Unchanged Controls	TRCN0000135756	CCDC79	5	1168.67	1172.54	1146.34	78.4741	63.4642	20.3162	1482.58	4664.93	5.2723		876.197	1027.72	863.364	499.22	1306.78	23.4912	2.72422	1.19388	126.097
Unchanged Controls	TRCN0000136076	CCDC79	5	175.584	169.989	282.264	1.66966	1.28861	1131.6	42.2313	2.57201	0.138745		157.43	133.894	161.225	0.41475	1.23567	41.9425	641.593	0.0918371	0.426723
Unchanged Controls	TRCN0000136473	CCDC79	5	220.208	227.415	230.776	8.11914	2.25507	1.70486	0.707787	2.07739	1.52619		128.921	154.957	160.665	99.1251	171.421	33.8274	0.467009	0.275511	0.782325
Unchanged Controls	TRCN0000058048	CCL17	5	68.0867	86.2529	63.6243	2.58634	3.32892	1.13657	1.17965	4.25371	0.416234		42.6731	49.9918	39.3265	54.7469	0.224668	10.0799	86.4745	0.0918371	0.426723
Unchanged Controls	TRCN0000058049	CCL17	5	2175.86	2165.25	2153.66	16930.6	1273.26	1579.13	4469.68	4660.68	84.773		1522.52	1454.04	1373.77	732.448	1.34801	276.855	25.7633	1.19388	4.33835
Unchanged Controls	TRCN0000058050	CCL17	5	671.053	737.382	687.915	1066	211.655	22.8735	109.235	18.9933	3.05238		426.009	474.31	445.887	51.8437	423.386	170.076	8.63967	88.8983	2116.83
Unchanged Controls	TRCN0000058051	CCL17	5	143.687	130.18	123.387	1.53871	0.536922	0.426215	0.235929	0.197847	5.68853		113.765	132.059	114.201	34.286	0.112334	0.0854226	30.5113	0.183674	0.355602
Unchanged Controls	TRCN0000058052	CCL17	5	172.517	192.41	149.131	0.687507	11.9197	2.9835	1.17965	2.07739	0.416234		106.277	132.234	115.6	39.263	158.615	32.8877	0.15567	0.275511	0.782325
Unchanged Controls	TRCN0000057508	CD8B	5	143.994	209.112	204.297	15.1906	2.25507	3.26765	16.0432	687.122	2.63615		200.374	202.677	185.296	0.13825	0.112334	0.0854226	0.622679	0.0918371	0.355602
Unchanged Controls	TRCN0000057509	CD8B	5	3364.62	2777.94	3263.23	4436.52	2401.44	133.263	1612.1	18952.4	297.885		3715.09	3942.62	3809.91	1160.33	5073.78	3881.09	2237.28	713.666	8350.4
Unchanged Controls	TRCN0000057510	CD8B	5	394.565	422.799	456.219	36.6343	4493.07	730.674	128.581	7.32034	602.291		386.764	384.028	415.797	1.79725	131.543	64.5795	6.07112	1.01021	5.26292
Unchanged Controls	TRCN0000057511	CD8B	5	39.5639	56.9681	40.6387	2.45538	1.396	0.994501	1.41557	1.28601	0.832468		28.0578	38.0182	23.232	44.3782	0.112334	0.0854226	0.0778348	0.0918371	0.0711205
Unchanged Controls	TRCN0000057512	CD8B	5	1136.46	1040.07	1080.51	48.1583	807.316	34.9496	1547.22	9342.63	118.349		1035.97	1026.67	890.375	657.793	1296.67	198.095	6161.48	1.65307	37.6227
Unchanged Controls	TRCN0000195587	CHEK2	3	256.245	270.427	293.113	6347.1	89.2365	31.1137	8.96531	1544.99	0.277489		227.53	205.998	215.946	792.31	500.896	0.34169	1.40103	0.459186	1.20905
Unchanged Controls	TRCN0000344539	CHEK2	3	227.416	155.804	180.759	14.0121	6.12091	95.33	19.5821	1897.25	126.813		1908.74	1868.75	1950.79	433.828	356.211	209.798	3.42473	1.01021	5.83188
Unchanged Controls	TRCN0000344603	CHEK2	3	78.361	49.4181	52.959	39.0897	4447.97	1.56279	3.06708	5.83649	2.35866		515.957	495.723	605.012	99.4016	0.337001	56.1227	0.467009	0.0918371	1.49353
Unchanged Controls	TRCN0000060788	TSPO2	5	449.464	483.657	407.858	6.384	312.596	10.5133	128.817	12.1676	9.2959		400.026	421.347	407.96	107.005	28.1958	11030.7	19.6922	473.053	9.17454
Unchanged Controls	TRCN0000060789	TSPO2	5	815.2	811.967	785.374	43.1165	390.02	596.558	14.3917	7.32034	164.69		895.955	1018.28	778.833	483.183	293.753	72.1821	10.0407	1.28572	3066.79
Unchanged Controls	TRCN0000060790	TSPO2	5	579.35	614.523	536.026	301.161	20660	4230.32	5.89823	18.6965	13.7357		584.703	671.481	547.492	852.172	80.3187	77.82	182.99	2.84695	419.326
Unchanged Controls	TRCN0000060791	TSPO2	5	145.221	147.797	168.991	0.130954	6.55045	1.27864	2.59522	1.87955	6.24351		107.45	98.8474	100.206	0.41475	66.5016	2.6481	3.42473	0.275511	1113.32
Unchanged Controls	TRCN0000060792	TSPO2	5	450.538	484.572	419.626	38.3695	1005.33	44.3263	50.7248	14.4428	2.21992		336.603	359.294	319.65	499.773	714.892	681.758	36.6602	0.734697	1.92025

## Sheet: in vivo Z score 1st screen
Category	TRC.ID	Gene symbol	# shRNAs	in vivo Z score Y79	in vivo Z score WERI-RB1		note
H+M skeletal common hubs	TRCN0000029354	CANX	5	1.42633	-2.3002		in vivo Z scores are calculated after performing an outlier exclusion step due to variability in the tumor samples
H+M skeletal common hubs	TRCN0000029355	CANX	5	0.767767	0.947991
H+M skeletal common hubs	TRCN0000029356	CANX	5	0.904978	0.101611
H+M skeletal common hubs	TRCN0000029357	CANX	5	-0.304851	0.669109
H+M skeletal common hubs	TRCN0000029358	CANX	5	0.604129	-0.130306
H+M skeletal common hubs	TRCN0000000582	CDK1	3	-0.581077	0.146151
H+M skeletal common hubs	TRCN0000000583	CDK1	3	-1.39614	-0.814656
H+M skeletal common hubs	TRCN0000196602	CDK1	3	-1.20922	0.0261902
H+M skeletal common hubs	TRCN0000029645	ITGB1	4	-0.121083	0.789957
H+M skeletal common hubs	TRCN0000029648	ITGB1	4	-2.24967	-0.531399
H+M skeletal common hubs	TRCN0000275133	ITGB1	4	-1.0727	-0.891427
H+M skeletal common hubs	TRCN0000275134	ITGB1	4	0.444314	0.515772
H+M skeletal common hubs	TRCN0000006564	MAD2L1	3	0.546271	0.749211
H+M skeletal common hubs	TRCN0000006565	MAD2L1	3	-1.4642	-2.32056
H+M skeletal common hubs	TRCN0000006566	MAD2L1	3	-0.662887	-1.14823
H+M skeletal common hubs	TRCN0000033288	PIK3R1	4	-0.0709201	1.59498
H+M skeletal common hubs	TRCN0000039904	PIK3R1	4	-0.225679	0.00398227
H+M skeletal common hubs	TRCN0000039906	PIK3R1	4	0.477096	1.3853
H+M skeletal common hubs	TRCN0000200002	PIK3R1	4	0.753795	0.81083
H+M skeletal common hubs	TRCN0000010114	PRKCZ	6	0.140429	0.477992
H+M skeletal common hubs	TRCN0000010121	PRKCZ	6	-0.309719	0.340892
H+M skeletal common hubs	TRCN0000195238	PRKCZ	6	0.378286	0.394598
H+M skeletal common hubs	TRCN0000199050	PRKCZ	6	-0.203607	-0.614347
H+M skeletal common hubs	TRCN0000199469	PRKCZ	6	-0.143577	0.286429
H+M skeletal common hubs	TRCN0000199679	PRKCZ	6	0.178075	0.505305
H+M skeletal common hubs	TRCN0000314792	SIAH1	5	0.333584	-0.272556
H+M skeletal common hubs	TRCN0000314843	SIAH1	5	-3.00935	-1.18896
H+M skeletal common hubs	TRCN0000314844	SIAH1	5	-0.27485	-0.681942
H+M skeletal common hubs	TRCN0000314845	SIAH1	5	0.871878	-0.272991
H+M skeletal common hubs	TRCN0000314846	SIAH1	5	-0.634542	-0.288424
H+M skeletal common hubs	TRCN0000356076	SIAH1	6	-0.367995	0
H+M skeletal common hubs	TRCN0000038150	SRC	2	0.194981	-0.255079
H+M skeletal common hubs	TRCN0000195339	SRC	2	-0.743279	-1.04693
H+M skeletal common hubs	TRCN0000003981	SRF	4	-0.200741	1.15487
H+M skeletal common hubs	TRCN0000273482	SRF	4	-1.6314	-3.23192
H+M skeletal common hubs	TRCN0000273484	SRF	4	-2.31898	-0.0148434
H+M skeletal common hubs	TRCN0000273541	SRF	4	-2.02069	-0.275631
H+M skeletal common hubs	TRCN0000151094	UNC119	5	-2.75813	0.491164
H+M skeletal common hubs	TRCN0000151183	UNC119	5	0.345336	0.824338
H+M skeletal common hubs	TRCN0000151894	UNC119	5	0.233701	1.51021
H+M skeletal common hubs	TRCN0000155548	UNC119	5	0.103917	0.905853
H+M skeletal common hubs	TRCN0000156103	UNC119	5	-0.221137	1.00286
H+M skeletal common hubs	TRCN0000116752	VCL	5	-0.203031	1.60502
H+M skeletal common hubs	TRCN0000116753	VCL	5	-0.58777	1.29083
H+M skeletal common hubs	TRCN0000116754	VCL	5	-0.433597	-0.436186
H+M skeletal common hubs	TRCN0000116755	VCL	5	0.816128	0.903924
H+M skeletal common hubs	TRCN0000116756	VCL	5	-0.225214	1.00021
Human skeletal hubs	TRCN0000244984	BRCA1	5	-2.5691	-1.36964
Human skeletal hubs	TRCN0000244985	BRCA1	5	-3.1724	-3.8158
Human skeletal hubs	TRCN0000244986	BRCA1	5	-3.58402	-3.98566
Human skeletal hubs	TRCN0000244987	BRCA1	5	-2.73603	-1.77413
Human skeletal hubs	TRCN0000244988	BRCA1	5	0.881793	-0.763178
Human skeletal hubs	TRCN0000061308	CHRNB4	4	-0.970087	-1.25856
Human skeletal hubs	TRCN0000061310	CHRNB4	4	-0.257829	-0.522607
Human skeletal hubs	TRCN0000061311	CHRNB4	4	0.912835	0.254882
Human skeletal hubs	TRCN0000061312	CHRNB4	4	-0.82322	0.588938
Human skeletal hubs	TRCN0000013453	FXR2	4	1.43313	0.904102
Human skeletal hubs	TRCN0000329858	FXR2	4	-1.6229	-1.22133
Human skeletal hubs	TRCN0000329860	FXR2	4	0.954226	-0.574011
Human skeletal hubs	TRCN0000329937	FXR2	4	0.0465782	-0.559319
Human skeletal hubs	TRCN0000166181	KIAA1279	1	-1.11089	0.85979
Human skeletal hubs	TRCN0000196307	NME2	4	0.157903	-2.42807
Human skeletal hubs	TRCN0000197030	NME2	4	0.384288	0.165058
Human skeletal hubs	TRCN0000199489	NME2	4	0.749385	-0.126144
Human skeletal hubs	TRCN0000349498	NME2	4	-1.69444	-0.79115
Human skeletal hubs	TRCN0000074639	PABPC1	3	-4.15284	-3.64239
Human skeletal hubs	TRCN0000074640	PABPC1	3	-0.941291	-0.235291
Human skeletal hubs	TRCN0000074641	PABPC1	3	-3.49748	-3.50457
Human skeletal hubs	TRCN0000051148	PLD2	10	-0.831839	1.70448
Human skeletal hubs	TRCN0000051149	PLD2	10	-0.373544	-0.47729
Human skeletal hubs	TRCN0000051150	PLD2	10	0.58114	0.696091
Human skeletal hubs	TRCN0000051151	PLD2	10	0.871586	0.62483
Human skeletal hubs	TRCN0000051152	PLD2	10	0.229037	-0.32159
Human skeletal hubs	TRCN0000236519	PLD2	10	-1.80224	-1.45174
Human skeletal hubs	TRCN0000236520	PLD2	10	0.0674307	0.103768
Human skeletal hubs	TRCN0000236521	PLD2	10	0.399667	-4.02479
Human skeletal hubs	TRCN0000236522	PLD2	10	-2.63922	-0.976917
Human skeletal hubs	TRCN0000236523	PLD2	10	-2.29551	-3.93652
Human skeletal hubs	TRCN0000018876	RAD51	3	-2.43896	-0.784642
Human skeletal hubs	TRCN0000018879	RAD51	3	-2.14385	-1.37797
Human skeletal hubs	TRCN0000329688	RAD51	3	-3.2254	-1.65201
Human skeletal hubs	TRCN0000236395	SDHB	3	0.321177	0.507201
Human skeletal hubs	TRCN0000236397	SDHB	3	-1.89834	-4.01974
Human skeletal hubs	TRCN0000236398	SDHB	3	-0.673321	-1.04962
Human skeletal hubs	TRCN0000019464	SUFU	5	-0.657608	0.493841
Human skeletal hubs	TRCN0000019465	SUFU	5	0.978996	0.593334
Human skeletal hubs	TRCN0000019466	SUFU	5	-0.874434	-0.603173
Human skeletal hubs	TRCN0000019467	SUFU	5	0.370076	0.67273
Human skeletal hubs	TRCN0000019468	SUFU	5	-1.32599	0.858277
Human skeletal hubs	TRCN0000116254	TJP1	5	0.557308	1.03076
Human skeletal hubs	TRCN0000303907	TJP1	5	-0.07776	-1.10028
Human skeletal hubs	TRCN0000303909	TJP1	5	-0.890763	-4.05418
Human skeletal hubs	TRCN0000303971	TJP1	5	-1.46584	-4.1462
Human skeletal hubs	TRCN0000303972	TJP1	5	-2.90809	-1.06987
Human skeletal hubs	TRCN0000002038	TNK2	10	-0.260042	-0.205796
Human skeletal hubs	TRCN0000002039	TNK2	10	-0.730355	-0.434852
Human skeletal hubs	TRCN0000002040	TNK2	10	0.267113	1.33498
Human skeletal hubs	TRCN0000002041	TNK2	10	0.551655	0.84373
Human skeletal hubs	TRCN0000002042	TNK2	10	-1.34658	-0.398217
Human skeletal hubs	TRCN0000195330	TNK2	10	0.477468	0.745887
Human skeletal hubs	TRCN0000195521	TNK2	10	0.367537	0.489288
Human skeletal hubs	TRCN0000195647	TNK2	10	0.490146	0.874561
Human skeletal hubs	TRCN0000199020	TNK2	10	-0.849931	0.255036
Human skeletal hubs	TRCN0000199131	TNK2	10	0.0030823	0.507463
Human skeletal hubs	TRCN0000004571	TRAF2	5	-0.041862	-0.194811
Human skeletal hubs	TRCN0000004572	TRAF2	5	-0.453181	-3.46779
Human skeletal hubs	TRCN0000004573	TRAF2	5	-0.0796135	-0.290961
Human skeletal hubs	TRCN0000004574	TRAF2	5	-0.696554	-0.85276
Human skeletal hubs	TRCN0000010891	TRAF2	5	-0.425656	-0.17592
Human skeletal hubs	TRCN0000022059	TRIP13	1	-3.67837	-0.724387
Human skeletal hubs	TRCN0000039609	XRCC6	5	-1.37333	-0.420356
Human skeletal hubs	TRCN0000039610	XRCC6	5	-0.102422	-0.276386
Human skeletal hubs	TRCN0000039611	XRCC6	5	-1.2852	-0.564284
Human skeletal hubs	TRCN0000039612	XRCC6	5	0.187354	-0.329235
Human skeletal hubs	TRCN0000353003	XRCC6	5	-0.396865	0.465321
Human skeletal hubs	TRCN0000012938	ZBTB16	5	0.38356	-0.68347
Human skeletal hubs	TRCN0000012939	ZBTB16	5	0.561157	0.00253724
Human skeletal hubs	TRCN0000012940	ZBTB16	5	-0.797388	-0.683402
Human skeletal hubs	TRCN0000012941	ZBTB16	5	1.3037	-0.0356958
Human skeletal hubs	TRCN0000012942	ZBTB16	5	0.477105	1.25116
Others known Tumour supp-Oncogenes	TRCN0000000784	ALK	9	-0.102095	1.13775
Others known Tumour supp-Oncogenes	TRCN0000000785	ALK	9	-0.0305694	-2.18049
Others known Tumour supp-Oncogenes	TRCN0000000786	ALK	9	0.315056	-0.0558331
Others known Tumour supp-Oncogenes	TRCN0000000787	ALK	9	0.579086	0.905775
Others known Tumour supp-Oncogenes	TRCN0000000788	ALK	9	-0.901364	-0.704434
Others known Tumour supp-Oncogenes	TRCN0000196366	ALK	9	0.37483	1.0918
Others known Tumour supp-Oncogenes	TRCN0000199017	ALK	9	-0.0820623	1.19524
Others known Tumour supp-Oncogenes	TRCN0000199629	ALK	9	0.75104	0.89582
Others known Tumour supp-Oncogenes	TRCN0000199879	ALK	9	-3.14998	-0.585328
Others known Tumour supp-Oncogenes	TRCN0000219015	APC	5	-1.81615	-0.499171
Others known Tumour supp-Oncogenes	TRCN0000237828	APC	5	-2.54413	-0.979641
Others known Tumour supp-Oncogenes	TRCN0000237829	APC	5	-0.177907	-0.19494
Others known Tumour supp-Oncogenes	TRCN0000237830	APC	5	-4.18024	-0.322118
Others known Tumour supp-Oncogenes	TRCN0000244294	APC	5	-0.637771	-0.829864
Others known Tumour supp-Oncogenes	TRCN0000293912	CCNA2	4	-1.44286	-1.39092
Others known Tumour supp-Oncogenes	TRCN0000293913	CCNA2	4	-0.610375	-1.03518
Others known Tumour supp-Oncogenes	TRCN0000293914	CCNA2	4	-3.90837	-1.64388
Others known Tumour supp-Oncogenes	TRCN0000293951	CCNA2	4	0.764932	-1.14987
Others known Tumour supp-Oncogenes	TRCN0000045198	CCNE2	5	-0.0878053	-0.821864
Others known Tumour supp-Oncogenes	TRCN0000045199	CCNE2	5	-0.0211672	0.244532
Others known Tumour supp-Oncogenes	TRCN0000045200	CCNE2	5	0.168649	-1.3594
Others known Tumour supp-Oncogenes	TRCN0000045201	CCNE2	5	-0.157906	-0.219445
Others known Tumour supp-Oncogenes	TRCN0000045202	CCNE2	5	-0.604839	-0.315711
Others known Tumour supp-Oncogenes	TRCN0000020219	CCNH	4	-0.340816	0.0718401
Others known Tumour supp-Oncogenes	TRCN0000020220	CCNH	4	-0.386816	0.209534
Others known Tumour supp-Oncogenes	TRCN0000020222	CCNH	4	0.171947	-0.558269
Others known Tumour supp-Oncogenes	TRCN0000020223	CCNH	4	-0.671661	-0.418158
Others known Tumour supp-Oncogenes	TRCN0000054336	CDH11	5	0.473175	0.147721
Others known Tumour supp-Oncogenes	TRCN0000303363	CDH11	5	0.756406	-1.17729
Others known Tumour supp-Oncogenes	TRCN0000303382	CDH11	5	-2.18735	-3.57194
Others known Tumour supp-Oncogenes	TRCN0000303384	CDH11	5	-1.07802	-2.08011
Others known Tumour supp-Oncogenes	TRCN0000303385	CDH11	5	2.05622	-0.532109
Others known Tumour supp-Oncogenes	TRCN0000000587	CDK2	14	-1.432	-0.472778
Others known Tumour supp-Oncogenes	TRCN0000000588	CDK2	14	0.445119	0.293735
Others known Tumour supp-Oncogenes	TRCN0000000589	CDK2	14	-2.97323	0.495881
Others known Tumour supp-Oncogenes	TRCN0000000590	CDK2	14	-0.310718	-0.429125
Others known Tumour supp-Oncogenes	TRCN0000000591	CDK2	14	1.70349	1.25074
Others known Tumour supp-Oncogenes	TRCN0000010470	CDK2	14	0.263015	-0.986821
Others known Tumour supp-Oncogenes	TRCN0000010471	CDK2	14	0.439215	0.541243
Others known Tumour supp-Oncogenes	TRCN0000039958	CDK2	14	0.0991306	0.987471
Others known Tumour supp-Oncogenes	TRCN0000039959	CDK2	14	-0.785076	-0.0912212
Others known Tumour supp-Oncogenes	TRCN0000039961	CDK2	14	-0.223831	-0.325062
Others known Tumour supp-Oncogenes	TRCN0000194868	CDK2	14	0.361007	0.0430474
Others known Tumour supp-Oncogenes	TRCN0000195003	CDK2	14	0.65046	-0.5204
Others known Tumour supp-Oncogenes	TRCN0000195320	CDK2	14	-1.014	-0.988655
Others known Tumour supp-Oncogenes	TRCN0000197236	CDK2	14	-0.789365	-0.8205
Others known Tumour supp-Oncogenes	TRCN0000021465	CDK5	6	-2.95967	0.318017
Others known Tumour supp-Oncogenes	TRCN0000021466	CDK5	6	0.59374	1.05695
Others known Tumour supp-Oncogenes	TRCN0000021467	CDK5	6	-1.04302	-0.735414
Others known Tumour supp-Oncogenes	TRCN0000194974	CDK5	6	-0.683521	1.2981
Others known Tumour supp-Oncogenes	TRCN0000195513	CDK5	6	0.0647082	-0.526437
Others known Tumour supp-Oncogenes	TRCN0000199652	CDK5	6	-1.53636	-0.10601
Others known Tumour supp-Oncogenes	TRCN0000000592	CDK7	4	-1.11563	-0.162695
Others known Tumour supp-Oncogenes	TRCN0000196691	CDK7	4	0.579244	1.16386
Others known Tumour supp-Oncogenes	TRCN0000218042	CDK7	4	-0.775331	-0.819691
Others known Tumour supp-Oncogenes	TRCN0000230909	CDK7	4	-0.996897	1.36293
Others known Tumour supp-Oncogenes	TRCN0000295862	CDKN1B	3	0.118252	-0.0867554
Others known Tumour supp-Oncogenes	TRCN0000295863	CDKN1B	3	-3.16397	-1.38336
Others known Tumour supp-Oncogenes	TRCN0000307476	CDKN1B	3	0.173157	-0.211997
Others known Tumour supp-Oncogenes	TRCN0000237877	CDKN1C	5	-2.1231	-3.64361
Others known Tumour supp-Oncogenes	TRCN0000237878	CDKN1C	5	-2.29414	-0.330885
Others known Tumour supp-Oncogenes	TRCN0000237879	CDKN1C	5	-0.164634	-0.741965
Others known Tumour supp-Oncogenes	TRCN0000237880	CDKN1C	5	-1.3604	-0.815938
Others known Tumour supp-Oncogenes	TRCN0000237881	CDKN1C	5	-0.134421	-0.594534
Others known Tumour supp-Oncogenes	TRCN0000368957	CDKN1C	7	0.151667	0
Others known Tumour supp-Oncogenes	TRCN0000368958	CDKN1C	7	-0.43202	0
Others known Tumour supp-Oncogenes	TRCN0000062673	CENPF	3	-0.0449284	-0.689642
Others known Tumour supp-Oncogenes	TRCN0000062674	CENPF	3	0.640263	0.418562
Others known Tumour supp-Oncogenes	TRCN0000062676	CENPF	3	0.704347	0.79696
Others known Tumour supp-Oncogenes	TRCN0000314921	CTNNB1	4	0.177124	-1.37697
Others known Tumour supp-Oncogenes	TRCN0000314990	CTNNB1	4	0.0743754	-1.11678
Others known Tumour supp-Oncogenes	TRCN0000314991	CTNNB1	4	-1.11157	-0.8475
Others known Tumour supp-Oncogenes	TRCN0000350477	CTNNB1	4	0.470362	-3.90748
Others known Tumour supp-Oncogenes	TRCN0000013104	DEK	6	-1.90262	-0.665108
Others known Tumour supp-Oncogenes	TRCN0000013106	DEK	6	0.514866	0.07968
Others known Tumour supp-Oncogenes	TRCN0000235736	DEK	6	-2.39879	-0.820129
Others known Tumour supp-Oncogenes	TRCN0000235738	DEK	6	-0.0418223	-1.11562
Others known Tumour supp-Oncogenes	TRCN0000235739	DEK	6	-1.28256	-0.333255
Others known Tumour supp-Oncogenes	TRCN0000235740	DEK	6	-3.68816	-1.55619
Others known Tumour supp-Oncogenes	TRCN0000000250	E2F1	8	0.325262	1.82642
Others known Tumour supp-Oncogenes	TRCN0000000251	E2F1	8	0.14094	0.179023
Others known Tumour supp-Oncogenes	TRCN0000010327	E2F1	8	-0.101854	1.2824
Others known Tumour supp-Oncogenes	TRCN0000010328	E2F1	8	-0.729487	-0.6074
Others known Tumour supp-Oncogenes	TRCN0000039658	E2F1	8	0.295467	-1.58408
Others known Tumour supp-Oncogenes	TRCN0000039659	E2F1	8	-2.89621	-3.98409
Others known Tumour supp-Oncogenes	TRCN0000039660	E2F1	8	1.2092	-0.977283
Others known Tumour supp-Oncogenes	TRCN0000039662	E2F1	8	-0.192414	0.809737
Others known Tumour supp-Oncogenes	TRCN0000013798	E2F2	5	-0.315541	1.11911
Others known Tumour supp-Oncogenes	TRCN0000013799	E2F2	5	0.0889311	-0.190734
Others known Tumour supp-Oncogenes	TRCN0000013800	E2F2	5	0.253968	-0.145802
Others known Tumour supp-Oncogenes	TRCN0000013801	E2F2	5	0.739852	0.392175
Others known Tumour supp-Oncogenes	TRCN0000013802	E2F2	5	-2.39733	-0.460924
Others known Tumour supp-Oncogenes	TRCN0000013803	E2F3	5	-0.34168	-2.13107
Others known Tumour supp-Oncogenes	TRCN0000013804	E2F3	5	-0.245347	0.726877
Others known Tumour supp-Oncogenes	TRCN0000013805	E2F3	5	1.07612	0.305613
Others known Tumour supp-Oncogenes	TRCN0000013806	E2F3	5	0.431562	0.145726
Others known Tumour supp-Oncogenes	TRCN0000013807	E2F3	5	-1.0651	0.475274
Others known Tumour supp-Oncogenes	TRCN0000232078	ID2	5	-2.30923	-3.43501
Others known Tumour supp-Oncogenes	TRCN0000232079	ID2	5	-1.71489	-0.426113
Others known Tumour supp-Oncogenes	TRCN0000232080	ID2	5	-0.0177685	-0.781679
Others known Tumour supp-Oncogenes	TRCN0000232081	ID2	5	-1.23009	-1.05713
Others known Tumour supp-Oncogenes	TRCN0000232082	ID2	5	-1.29249	-0.53368
Others known Tumour supp-Oncogenes	TRCN0000113816	KIF14	2	1.17491	-0.0773768
Others known Tumour supp-Oncogenes	TRCN0000113819	KIF14	2	1.05503	1.60656
Others known Tumour supp-Oncogenes	TRCN0000033260	KRAS	1	-1.10647	0.333614
Others known Tumour supp-Oncogenes	TRCN0000021799	LIN28	5	0.916629	0.617111
Others known Tumour supp-Oncogenes	TRCN0000021800	LIN28	5	-0.734321	-0.418449
Others known Tumour supp-Oncogenes	TRCN0000021801	LIN28	5	0.725903	-1.56802
Others known Tumour supp-Oncogenes	TRCN0000021802	LIN28	5	0.185617	-0.347575
Others known Tumour supp-Oncogenes	TRCN0000021803	LIN28	5	0.23299	0.822711
Others known Tumour supp-Oncogenes	TRCN0000122191	LIN28B	10	-0.231945	0.529458
Others known Tumour supp-Oncogenes	TRCN0000122599	LIN28B	10	0.422544	0.643509
Others known Tumour supp-Oncogenes	TRCN0000138995	LIN28B	10	0.152792	1.10769
Others known Tumour supp-Oncogenes	TRCN0000140870	LIN28B	10	-3.846	-0.789297
Others known Tumour supp-Oncogenes	TRCN0000142983	LIN28B	10	-0.457731	-0.327865
Others known Tumour supp-Oncogenes	TRCN0000143119	LIN28B	10	-0.764692	-0.952682
Others known Tumour supp-Oncogenes	TRCN0000143619	LIN28B	10	-0.376022	0.293505
Others known Tumour supp-Oncogenes	TRCN0000144508	LIN28B	10	-1.3408	-1.07412
Others known Tumour supp-Oncogenes	TRCN0000219859	LIN28B	10	-0.915074	0.0166725
Others known Tumour supp-Oncogenes	TRCN0000219860	LIN28B	10	-1.55258	-1.16251
Others known Tumour supp-Oncogenes	TRCN0000005514	MCL1	10	-1.29263	-2.16503
Others known Tumour supp-Oncogenes	TRCN0000005515	MCL1	10	-0.571431	0.281383
Others known Tumour supp-Oncogenes	TRCN0000005516	MCL1	10	0.345881	0.339476
Others known Tumour supp-Oncogenes	TRCN0000005517	MCL1	10	0.489763	1.148
Others known Tumour supp-Oncogenes	TRCN0000005518	MCL1	10	-1.4697	-0.649111
Others known Tumour supp-Oncogenes	TRCN0000194663	MCL1	10	-1.44462	0.306367
Others known Tumour supp-Oncogenes	TRCN0000196390	MCL1	10	-0.415553	-0.159173
Others known Tumour supp-Oncogenes	TRCN0000196914	MCL1	10	-0.520781	0.442815
Others known Tumour supp-Oncogenes	TRCN0000197024	MCL1	10	0.8381	-0.598277
Others known Tumour supp-Oncogenes	TRCN0000199070	MCL1	10	0.389205	1.25261
Others known Tumour supp-Oncogenes	TRCN0000003376	MDM2	5	0.194484	0.116562
Others known Tumour supp-Oncogenes	TRCN0000003377	MDM2	5	-0.118332	-0.925152
Others known Tumour supp-Oncogenes	TRCN0000003378	MDM2	5	-1.02982	0.662894
Others known Tumour supp-Oncogenes	TRCN0000003379	MDM2	5	-0.752198	-0.129808
Others known Tumour supp-Oncogenes	TRCN0000003380	MDM2	5	-0.0248924	-0.0976817
Others known Tumour supp-Oncogenes	TRCN0000338315	MDM4	4	-2.37442	-4.75229
Others known Tumour supp-Oncogenes	TRCN0000338316	MDM4	4	0.171992	-1.91922
Others known Tumour supp-Oncogenes	TRCN0000338317	MDM4	4	0.178103	-0.38387
Others known Tumour supp-Oncogenes	TRCN0000338381	MDM4	4	-1.75668	-0.455081
Others known Tumour supp-Oncogenes	TRCN0000020694	MYCN	5	-0.29762	-0.718758
Others known Tumour supp-Oncogenes	TRCN0000020695	MYCN	5	-2.13136	-0.110625
Others known Tumour supp-Oncogenes	TRCN0000020696	MYCN	5	-1.13279	-0.809492
Others known Tumour supp-Oncogenes	TRCN0000020697	MYCN	5	-2.36175	-1.33661
Others known Tumour supp-Oncogenes	TRCN0000020698	MYCN	5	-0.918675	-0.852071
Others known Tumour supp-Oncogenes	TRCN0000195098	PRKCI	5	0.208609	0.78383
Others known Tumour supp-Oncogenes	TRCN0000196871	PRKCI	5	-1.58501	1.98879
Others known Tumour supp-Oncogenes	TRCN0000219727	PRKCI	5	0.470815	1.28107
Others known Tumour supp-Oncogenes	TRCN0000219728	PRKCI	5	-1.10475	-0.795724
Others known Tumour supp-Oncogenes	TRCN0000220638	PRKCI	5	-0.195666	-0.181688
Others known Tumour supp-Oncogenes	TRCN0000077857	RASSF1	1	-3.66497	-0.123355
Others known Tumour supp-Oncogenes	TRCN0000010404	RBL1	3	-0.761503	0.647931
Others known Tumour supp-Oncogenes	TRCN0000040021	RBL1	3	0.208365	0.686615
Others known Tumour supp-Oncogenes	TRCN0000040022	RBL1	3	-1.31306	0.952141
Others known Tumour supp-Oncogenes	TRCN0000010409	RBL2	4	-0.877955	1.0951
Others known Tumour supp-Oncogenes	TRCN0000039923	RBL2	4	0.232999	0.925135
Others known Tumour supp-Oncogenes	TRCN0000039925	RBL2	4	-0.938253	-1.3886
Others known Tumour supp-Oncogenes	TRCN0000039926	RBL2	4	0.249506	0.290619
Others known Tumour supp-Oncogenes	TRCN0000021641	RXRG	4	-1.08708	-1.14367
Others known Tumour supp-Oncogenes	TRCN0000338809	RXRG	4	-1.86561	-1.2594
Others known Tumour supp-Oncogenes	TRCN0000338870	RXRG	4	-1.79475	-0.983275
Others known Tumour supp-Oncogenes	TRCN0000350934	RXRG	4	0.705715	-0.365743
Others known Tumour supp-Oncogenes	TRCN0000007530	SKP2	5	0.493126	-2.38218
Others known Tumour supp-Oncogenes	TRCN0000007534	SKP2	5	-3.39609	-3.42188
Others known Tumour supp-Oncogenes	TRCN0000315071	SKP2	5	-1.06347	-1.17091
Others known Tumour supp-Oncogenes	TRCN0000315078	SKP2	5	-2.37282	-0.982151
Others known Tumour supp-Oncogenes	TRCN0000350487	SKP2	5	0.108581	-1.10929
Others known Tumour supp-Oncogenes	TRCN0000020344	THRB	5	-0.0655775	0.197542
Others known Tumour supp-Oncogenes	TRCN0000330472	THRB	5	-1.26755	-0.857933
Others known Tumour supp-Oncogenes	TRCN0000330529	THRB	5	-2.58331	-4.00893
Others known Tumour supp-Oncogenes	TRCN0000330530	THRB	5	0.0350183	-0.501503
Others known Tumour supp-Oncogenes	TRCN0000353680	THRB	5	0.402358	-0.334807
Others known Tumour supp-Oncogenes	TRCN0000021559	TRPM7	4	0.363277	1.37449
Others known Tumour supp-Oncogenes	TRCN0000021561	TRPM7	4	1.06598	0.69047
Others known Tumour supp-Oncogenes	TRCN0000021562	TRPM7	4	0.299909	0.33097
Others known Tumour supp-Oncogenes	TRCN0000318837	TRPM7	4	-1.6313	-1.28636
random control hubs (30hubs)	TRCN0000147840	AIMP1	4	-0.344246	0.442088
random control hubs (30hubs)	TRCN0000148918	AIMP1	4	0.249861	1.12889
random control hubs (30hubs)	TRCN0000275749	AIMP1	4	0.0770985	-1.00955
random control hubs (30hubs)	TRCN0000275804	AIMP1	4	-0.822879	-1.26218
random control hubs (30hubs)	TRCN0000134693	AMOTL2	5	0.0925853	-0.193448
random control hubs (30hubs)	TRCN0000135770	AMOTL2	5	0.804563	-0.821245
random control hubs (30hubs)	TRCN0000138406	AMOTL2	5	0.657206	0.0492223
random control hubs (30hubs)	TRCN0000138672	AMOTL2	5	0.276107	1.39148
random control hubs (30hubs)	TRCN0000138854	AMOTL2	5	-0.762825	1.24799
random control hubs (30hubs)	TRCN0000029714	CFL2	3	0.0176244	-0.571577
random control hubs (30hubs)	TRCN0000029715	CFL2	3	0.712929	-0.476708
random control hubs (30hubs)	TRCN0000029716	CFL2	3	-0.586625	-1.65321
random control hubs (30hubs)	TRCN0000118678	DIAPH1	3	-1.59028	-0.426981
random control hubs (30hubs)	TRCN0000118680	DIAPH1	3	-0.284855	1.4299
random control hubs (30hubs)	TRCN0000118681	DIAPH1	3	-0.00508252	0.320079
random control hubs (30hubs)	TRCN0000150647	EDEM1	5	-1.09194	-0.626705
random control hubs (30hubs)	TRCN0000151273	EDEM1	5	0.329396	-1.27972
random control hubs (30hubs)	TRCN0000151942	EDEM1	5	-0.308272	-0.149529
random control hubs (30hubs)	TRCN0000155805	EDEM1	5	0.139358	0.271262
random control hubs (30hubs)	TRCN0000156076	EDEM1	5	0.170045	-0.16742
random control hubs (30hubs)	TRCN0000058221	EFNA5	1	-0.645079	0.756844
random control hubs (30hubs)	TRCN0000158556	FAM107A	10	0.484052	0.683033
random control hubs (30hubs)	TRCN0000158710	FAM107A	10	0.418994	0.339646
random control hubs (30hubs)	TRCN0000159879	FAM107A	10	1.17811	1.30461
random control hubs (30hubs)	TRCN0000160096	FAM107A	10	-0.609685	1.41951
random control hubs (30hubs)	TRCN0000160527	FAM107A	10	-2.56514	0.0947796
random control hubs (30hubs)	TRCN0000160814	FAM107A	10	-0.864153	-0.373119
random control hubs (30hubs)	TRCN0000161777	FAM107A	10	-0.189605	0.345845
random control hubs (30hubs)	TRCN0000162215	FAM107A	10	0.217979	0.572213
random control hubs (30hubs)	TRCN0000163950	FAM107A	10	-0.153798	-0.580697
random control hubs (30hubs)	TRCN0000164464	FAM107A	10	-0.0650328	1.21166
random control hubs (30hubs)	TRCN0000150917	IPP	3	-1.03195	-0.418804
random control hubs (30hubs)	TRCN0000152307	IPP	3	0.543983	0.26419
random control hubs (30hubs)	TRCN0000154032	IPP	3	0.606214	1.17039
random control hubs (30hubs)	TRCN0000320696	MAP2K6	5	-3.45991	-0.853118
random control hubs (30hubs)	TRCN0000320697	MAP2K6	5	-1.04341	-2.01919
random control hubs (30hubs)	TRCN0000320770	MAP2K6	5	-1.29118	-1.02452
random control hubs (30hubs)	TRCN0000320792	MAP2K6	5	1.96541	-0.251451
random control hubs (30hubs)	TRCN0000350353	MAP2K6	5	0.405805	-1.75472
random control hubs (30hubs)	TRCN0000062811	MSI2	2	1.47464	0.317542
random control hubs (30hubs)	TRCN0000062812	MSI2	2	-0.481928	0.0181811
random control hubs (30hubs)	TRCN0000019639	NCOA2	5	0.222873	-1.52611
random control hubs (30hubs)	TRCN0000019642	NCOA2	5	-0.302559	-0.463137
random control hubs (30hubs)	TRCN0000276395	NCOA2	5	0.747965	-0.00928362
random control hubs (30hubs)	TRCN0000276396	NCOA2	5	-0.766333	-0.508878
random control hubs (30hubs)	TRCN0000276447	NCOA2	5	-2.43036	-3.56881
random control hubs (30hubs)	TRCN0000045999	OXA1L	3	-0.348498	-0.448145
random control hubs (30hubs)	TRCN0000046000	OXA1L	3	-2.93069	-0.747342
random control hubs (30hubs)	TRCN0000046002	OXA1L	3	1.80106	-0.810913
random control hubs (30hubs)	TRCN0000083278	PNP	3	0.00371659	1.36254
random control hubs (30hubs)	TRCN0000083280	PNP	3	-0.503402	-0.364555
random control hubs (30hubs)	TRCN0000083281	PNP	3	0.222253	0.192696
random control hubs (30hubs)	TRCN0000040104	RAD50	5	-0.545734	0.900212
random control hubs (30hubs)	TRCN0000293672	RAD50	5	-1.64589	-1.3303
random control hubs (30hubs)	TRCN0000293673	RAD50	5	-2.74456	-2.94756
random control hubs (30hubs)	TRCN0000293736	RAD50	5	-3.07671	-3.62953
random control hubs (30hubs)	TRCN0000298547	RAD50	5	-2.36255	-0.971947
random control hubs (30hubs)	TRCN0000043703	SLC9A3R2	5	-2.40497	0.880751
random control hubs (30hubs)	TRCN0000043704	SLC9A3R2	5	-0.477013	-0.283527
random control hubs (30hubs)	TRCN0000043705	SLC9A3R2	5	1.27934	-0.389802
random control hubs (30hubs)	TRCN0000043706	SLC9A3R2	5	0.307196	0.548984
random control hubs (30hubs)	TRCN0000043707	SLC9A3R2	5	-0.709498	2.14727
random control hubs (30hubs)	TRCN0000083003	SPTB	5	0.252016	0.446138
random control hubs (30hubs)	TRCN0000083004	SPTB	5	0.116632	1.41227
random control hubs (30hubs)	TRCN0000083005	SPTB	5	-0.583794	-1.09903
random control hubs (30hubs)	TRCN0000083006	SPTB	5	-0.661459	0.131495
random control hubs (30hubs)	TRCN0000083007	SPTB	5	0.278081	0.308147
random control hubs (30hubs)	TRCN0000019409	STAT6	3	-0.765282	-0.907735
random control hubs (30hubs)	TRCN0000019412	STAT6	3	-3.38673	-2.27743
random control hubs (30hubs)	TRCN0000019413	STAT6	3	-1.96451	-0.443963
random control hubs (30hubs)	TRCN0000053179	TAF13	4	-0.11059	-0.295292
random control hubs (30hubs)	TRCN0000053180	TAF13	4	-0.916525	1.43508
random control hubs (30hubs)	TRCN0000053181	TAF13	4	0.00767248	0.48922
random control hubs (30hubs)	TRCN0000053182	TAF13	4	1.19156	-0.413786
random control hubs (30hubs)	TRCN0000107253	TANK	5	0.332754	0.223854
random control hubs (30hubs)	TRCN0000303903	TANK	5	0.487666	-1.44928
random control hubs (30hubs)	TRCN0000303964	TANK	5	0.125425	-1.34226
random control hubs (30hubs)	TRCN0000303966	TANK	5	-1.56494	-0.600085
random control hubs (30hubs)	TRCN0000331276	TANK	5	0.113315	-0.0962849
random control hubs (30hubs)	TRCN0000222144	TARBP2	4	0.887155	0.720485
random control hubs (30hubs)	TRCN0000222146	TARBP2	4	-0.193799	0.649975
random control hubs (30hubs)	TRCN0000330578	TARBP2	4	-1.99376	-1.26208
random control hubs (30hubs)	TRCN0000330642	TARBP2	4	1.28091	-0.453843
random control hubs (30hubs)	TRCN0000015168	TCF12	4	-0.00222561	1.20313
random control hubs (30hubs)	TRCN0000274170	TCF12	4	0.535695	-0.802649
random control hubs (30hubs)	TRCN0000274220	TCF12	4	-1.73971	-1.33504
random control hubs (30hubs)	TRCN0000274222	TCF12	4	-2.90502	-1.02992
random control hubs (30hubs)	TRCN0000019920	TFDP2	3	1.42116	0.51605
random control hubs (30hubs)	TRCN0000019921	TFDP2	3	0.672094	0.759702
random control hubs (30hubs)	TRCN0000019923	TFDP2	3	0.608288	0.245279
random control hubs (30hubs)	TRCN0000018028	TLX3	5	0.199919	0.271194
random control hubs (30hubs)	TRCN0000018029	TLX3	5	-2.55558	-1.84311
random control hubs (30hubs)	TRCN0000018030	TLX3	5	-1.16775	0.4126
random control hubs (30hubs)	TRCN0000018031	TLX3	5	-1.74715	-1.53229
random control hubs (30hubs)	TRCN0000018032	TLX3	5	0.138226	-0.315227
random control hubs (30hubs)	TRCN0000006507	TP73	3	-1.95932	-0.640157
random control hubs (30hubs)	TRCN0000006508	TP73	3	-1.47659	1.43236
random control hubs (30hubs)	TRCN0000006511	TP73	3	-1.5946	-3.60217
random control hubs (30hubs)	TRCN0000004034	UBE2V2	3	-2.37084	-0.0822723
random control hubs (30hubs)	TRCN0000004036	UBE2V2	3	-0.372646	2.00955
random control hubs (30hubs)	TRCN0000004037	UBE2V2	3	-0.0556297	1.05364
random control hubs (30hubs)	TRCN0000154479	UPF3A	5	-2.65636	1.29335
random control hubs (30hubs)	TRCN0000330723	UPF3A	5	-1.58356	0.602137
random control hubs (30hubs)	TRCN0000330726	UPF3A	5	-1.23639	-1.28953
random control hubs (30hubs)	TRCN0000330800	UPF3A	5	0.249309	-0.723032
random control hubs (30hubs)	TRCN0000330801	UPF3A	5	-0.277171	-0.763611
random control hubs (30hubs)	TRCN0000144757	VPS25	4	-0.165815	1.30433
random control hubs (30hubs)	TRCN0000322706	VPS25	4	0.00697369	-0.0688143
random control hubs (30hubs)	TRCN0000322707	VPS25	4	0.0748473	0.897217
random control hubs (30hubs)	TRCN0000350694	VPS25	4	-0.934888	-0.344262
random control hubs (30hubs)	TRCN0000001513	WWP2	5	1.65901	0.2573
random control hubs (30hubs)	TRCN0000001515	WWP2	5	-0.724167	-1.26093
random control hubs (30hubs)	TRCN0000320849	WWP2	5	-1.16059	-1.05886
random control hubs (30hubs)	TRCN0000320850	WWP2	5	0.442179	-0.577631
random control hubs (30hubs)	TRCN0000320921	WWP2	5	-0.776375	-1.03923
Unchanged Controls	TRCN0000235642	AATK	5	1.03649	-3.96539
Unchanged Controls	TRCN0000235643	AATK	5	0.255397	-0.565476
Unchanged Controls	TRCN0000235644	AATK	5	-1.86323	-1.099
Unchanged Controls	TRCN0000235645	AATK	5	-2.5894	-0.911911
Unchanged Controls	TRCN0000244300	AATK	5	0.392216	0.269905
Unchanged Controls	TRCN0000029089	ABCA1	4	0.399286	0.850423
Unchanged Controls	TRCN0000029093	ABCA1	4	-1.35052	-0.454633
Unchanged Controls	TRCN0000276420	ABCA1	4	0.958336	-0.366043
Unchanged Controls	TRCN0000276482	ABCA1	4	-2.3875	-1.37482
Unchanged Controls	TRCN0000303626	ABCB9	4	-0.733286	0.858459
Unchanged Controls	TRCN0000303627	ABCB9	4	0.0541814	-0.879798
Unchanged Controls	TRCN0000303628	ABCB9	4	-0.765847	0.13249
Unchanged Controls	TRCN0000303691	ABCB9	4	-1.65729	-3.08189
Unchanged Controls	TRCN0000059273	ABCC9	5	-0.997762	0.53892
Unchanged Controls	TRCN0000059274	ABCC9	5	-1.71914	-2.83531
Unchanged Controls	TRCN0000059275	ABCC9	5	-2.4677	-3.43261
Unchanged Controls	TRCN0000059276	ABCC9	5	-0.140233	-0.460166
Unchanged Controls	TRCN0000059277	ABCC9	5	0.0595223	0.815025
Unchanged Controls	TRCN0000294468	ABCD1	2	-2.99744	-1.10778
Unchanged Controls	TRCN0000294469	ABCD1	2	-1.25412	-0.968832
Unchanged Controls	TRCN0000049928	ABHD4	4	0.422201	0.747625
Unchanged Controls	TRCN0000049930	ABHD4	4	-0.0075364	0.10667
Unchanged Controls	TRCN0000049931	ABHD4	4	1.14534	-3.69474
Unchanged Controls	TRCN0000049932	ABHD4	4	0.236922	0.997036
Unchanged Controls	TRCN0000036070	ACAA1	2	0.0601171	0.433045
Unchanged Controls	TRCN0000036073	ACAA1	2	-0.890699	1.19196
Unchanged Controls	TRCN0000045568	ACCS	3	0.119473	1.96034
Unchanged Controls	TRCN0000045569	ACCS	3	0.353458	0.854263
Unchanged Controls	TRCN0000045571	ACCS	3	-0.642049	0.192224
Unchanged Controls	TRCN0000160787	ACD	10	0.550127	0.378942
Unchanged Controls	TRCN0000162225	ACD	10	0.330687	-0.215
Unchanged Controls	TRCN0000163495	ACD	10	-1.91355	-3.15478
Unchanged Controls	TRCN0000164332	ACD	10	-2.55801	-2.77346
Unchanged Controls	TRCN0000164333	ACD	10	-1.83257	-0.290515
Unchanged Controls	TRCN0000164554	ACD	10	-2.17587	0.390049
Unchanged Controls	TRCN0000164898	ACD	10	-0.342273	-0.564909
Unchanged Controls	TRCN0000220008	ACD	10	-3.61801	-3.43436
Unchanged Controls	TRCN0000220009	ACD	10	-1.03519	-2.75938
Unchanged Controls	TRCN0000220010	ACD	10	-2.85662	-0.473738
Unchanged Controls	TRCN0000048888	ACOT2	6	0.78967	-0.820892
Unchanged Controls	TRCN0000048889	ACOT2	6	0.214718	-0.259533
Unchanged Controls	TRCN0000048890	ACOT2	6	0.740567	0.0478831
Unchanged Controls	TRCN0000048891	ACOT2	6	0.836931	-0.26011
Unchanged Controls	TRCN0000048892	ACOT2	6	-0.0393104	-1.08011
Unchanged Controls	TRCN0000174083	ACOT2	6	0.836931	-0.26011
Unchanged Controls	TRCN0000052698	ACP6	4	-0.550003	-0.35727
Unchanged Controls	TRCN0000052700	ACP6	4	0.611419	-1.49616
Unchanged Controls	TRCN0000052701	ACP6	4	-0.603237	-0.55974
Unchanged Controls	TRCN0000052702	ACP6	4	-2.07788	-3.48926
Unchanged Controls	TRCN0000045563	ACSS2	5	0.34741	-0.234005
Unchanged Controls	TRCN0000045564	ACSS2	5	1.7677	-0.626476
Unchanged Controls	TRCN0000045565	ACSS2	5	-0.170186	-0.218859
Unchanged Controls	TRCN0000045566	ACSS2	5	0.137421	0.704837
Unchanged Controls	TRCN0000045567	ACSS2	5	-0.486567	0.611862
Unchanged Controls	TRCN0000051518	ADAM28	5	0.262261	0.581685
Unchanged Controls	TRCN0000051519	ADAM28	5	-0.355709	0.399744
Unchanged Controls	TRCN0000051520	ADAM28	5	0.573935	0.748607
Unchanged Controls	TRCN0000051521	ADAM28	5	-0.239892	0.366004
Unchanged Controls	TRCN0000051522	ADAM28	5	0.177984	0.405544
Unchanged Controls	TRCN0000006667	ADAM8	5	-1.61906	-1.91644
Unchanged Controls	TRCN0000006668	ADAM8	5	0.20043	1.27168
Unchanged Controls	TRCN0000006669	ADAM8	5	-2.55264	-1.27652
Unchanged Controls	TRCN0000006670	ADAM8	5	0.141108	0.0643814
Unchanged Controls	TRCN0000006671	ADAM8	5	-0.506013	1.57742
Unchanged Controls	TRCN0000050568	ADAMTS3	5	0.684059	0.599581
Unchanged Controls	TRCN0000050569	ADAMTS3	5	-0.341579	1.48099
Unchanged Controls	TRCN0000050570	ADAMTS3	5	0.640387	0.309851
Unchanged Controls	TRCN0000050571	ADAMTS3	5	0.0618909	-0.0243781
Unchanged Controls	TRCN0000050572	ADAMTS3	5	0.652259	0.669221
Unchanged Controls	TRCN0000141746	ADAP2	3	1.02646	-0.693987
Unchanged Controls	TRCN0000141961	ADAP2	3	-0.361403	-3.0832
Unchanged Controls	TRCN0000292162	ADAP2	3	-2.41605	0.152108
Unchanged Controls	TRCN0000078258	ADAT1	3	0.571084	-0.339882
Unchanged Controls	TRCN0000078260	ADAT1	3	-0.0855338	-0.209682
Unchanged Controls	TRCN0000078262	ADAT1	3	0.692312	1.44668
Unchanged Controls	TRCN0000078515	ADC	3	-0.0668838	0.105303
Unchanged Controls	TRCN0000078516	ADC	3	0.856963	-1.13274
Unchanged Controls	TRCN0000344902	ADC	3	-1.05126	-4.15886
Unchanged Controls	TRCN0000078349	ADCY7	1	-1.69221	0.105615
Unchanged Controls	TRCN0000232710	AKR7A2	1	-1.60612	-0.12847
Unchanged Controls	TRCN0000084001	ALMS1	1	0.804221	-0.651609
Unchanged Controls	TRCN0000146636	ANKRD1	5	-0.759628	-3.48983
Unchanged Controls	TRCN0000147060	ANKRD1	5	-3.25468	-3.95782
Unchanged Controls	TRCN0000148262	ANKRD1	5	-3.31767	1.64751
Unchanged Controls	TRCN0000148667	ANKRD1	5	-3.31676	-3.57992
Unchanged Controls	TRCN0000149714	ANKRD1	5	0.742204	-0.308472
Unchanged Controls	TRCN0000117257	ANLN	3	-0.654726	-0.696134
Unchanged Controls	TRCN0000117259	ANLN	3	-2.15165	-0.625186
Unchanged Controls	TRCN0000117261	ANLN	3	0.407969	0.672904
Unchanged Controls	TRCN0000065109	AP2A1	4	-0.0505705	1.31057
Unchanged Controls	TRCN0000065112	AP2A1	4	0.286856	0.387634
Unchanged Controls	TRCN0000293892	AP2A1	4	0.366105	-0.667508
Unchanged Controls	TRCN0000293893	AP2A1	4	0.01617	-0.29137
Unchanged Controls	TRCN0000060238	AP2M1	4	0.937763	-2.44348
Unchanged Controls	TRCN0000060239	AP2M1	4	-3.65058	-3.92292
Unchanged Controls	TRCN0000060241	AP2M1	4	0.380744	-3.42674
Unchanged Controls	TRCN0000060242	AP2M1	4	-2.21573	0.18697
Unchanged Controls	TRCN0000006301	APPL1	3	-0.182057	0.45216
Unchanged Controls	TRCN0000006302	APPL1	3	-1.33604	-0.0899513
Unchanged Controls	TRCN0000315403	APPL1	3	-1.67069	-1.03949
Unchanged Controls	TRCN0000253730	ARL16	5	-2.8216	-1.13981
Unchanged Controls	TRCN0000253731	ARL16	5	-0.00201289	-0.575018
Unchanged Controls	TRCN0000253732	ARL16	5	-0.717443	-2.8062
Unchanged Controls	TRCN0000253733	ARL16	5	-1.4865	-0.596821
Unchanged Controls	TRCN0000253734	ARL16	5	-0.918591	-1.42535
Unchanged Controls	TRCN0000036749	ARL6IP5	2	-2.147	-2.27375
Unchanged Controls	TRCN0000036752	ARL6IP5	2	1.23419	0.41271
Unchanged Controls	TRCN0000296796	ASPM	3	0.711875	0.754107
Unchanged Controls	TRCN0000296798	ASPM	3	-0.105998	-3.61555
Unchanged Controls	TRCN0000331162	ASPM	3	-1.1512	-1.07839
Unchanged Controls	TRCN0000022418	ASPSCR1	1	-1.1382	0.234162
Unchanged Controls	TRCN0000038555	ATP6V0D1	5	-0.138896	-1.0125
Unchanged Controls	TRCN0000038556	ATP6V0D1	5	-1.3182	-0.788533
Unchanged Controls	TRCN0000038557	ATP6V0D1	5	-3.85477	-0.399069
Unchanged Controls	TRCN0000038558	ATP6V0D1	5	-0.888858	-0.308569
Unchanged Controls	TRCN0000333502	ATP6V0D1	5	-0.576648	-1.78875
Unchanged Controls	TRCN0000043018	ATP6V1D	4	0.664884	-0.467746
Unchanged Controls	TRCN0000043019	ATP6V1D	4	-2.74848	0.115408
Unchanged Controls	TRCN0000043021	ATP6V1D	4	0.0984451	0.5419
Unchanged Controls	TRCN0000043022	ATP6V1D	4	0.914305	-1.52103
Unchanged Controls	TRCN0000322876	ATP6V1E1	4	0.148264	-0.730645
Unchanged Controls	TRCN0000322878	ATP6V1E1	4	-0.682366	-1.11514
Unchanged Controls	TRCN0000322951	ATP6V1E1	4	-1.87274	-0.357147
Unchanged Controls	TRCN0000322953	ATP6V1E1	4	-0.778775	-1.03527
Unchanged Controls	TRCN0000107240	AZI2	5	-2.90137	0.986334
Unchanged Controls	TRCN0000107241	AZI2	5	1.28826	-2.96589
Unchanged Controls	TRCN0000107242	AZI2	5	-2.49676	0.969473
Unchanged Controls	TRCN0000107243	AZI2	5	1.21789	-3.43544
Unchanged Controls	TRCN0000107244	AZI2	5	-2.29014	-4.14594
Unchanged Controls	TRCN0000035594	B3GALT6	5	0.690047	-0.630403
Unchanged Controls	TRCN0000035595	B3GALT6	5	0.409692	0.160358
Unchanged Controls	TRCN0000035596	B3GALT6	5	-0.156419	0.0355821
Unchanged Controls	TRCN0000035597	B3GALT6	5	0.0383157	0.0306996
Unchanged Controls	TRCN0000035598	B3GALT6	5	-1.28007	0.804059
Unchanged Controls	TRCN0000003497	BMP1	2	0.705801	-0.804736
Unchanged Controls	TRCN0000003499	BMP1	2	-0.642578	-0.226825
Unchanged Controls	TRCN0000033530	BNIP1	6	0.0249426	0.659973
Unchanged Controls	TRCN0000218640	BNIP1	6	-0.18228	-1.00605
Unchanged Controls	TRCN0000230789	BNIP1	6	-0.652751	-0.974809
Unchanged Controls	TRCN0000230790	BNIP1	6	-0.455401	0.473496
Unchanged Controls	TRCN0000230791	BNIP1	6	-0.557669	1.13257
Unchanged Controls	TRCN0000230792	BNIP1	6	0.209344	-0.852838
Unchanged Controls	TRCN0000049033	BPGM	7	-0.115195	-0.318048
Unchanged Controls	TRCN0000049037	BPGM	7	0.207609	-0.0999308
Unchanged Controls	TRCN0000218836	BPGM	7	0.957221	-1.30729
Unchanged Controls	TRCN0000229412	BPGM	7	-0.208561	-1.38106
Unchanged Controls	TRCN0000229413	BPGM	7	-1.89645	-3.9389
Unchanged Controls	TRCN0000229414	BPGM	7	-1.32226	-2.40762
Unchanged Controls	TRCN0000229415	BPGM	7	-3.342	0.00942846
Unchanged Controls	TRCN0000006543	BTRC	5	-0.386149	0.681946
Unchanged Controls	TRCN0000006545	BTRC	5	0.00185759	-2.58083
Unchanged Controls	TRCN0000314900	BTRC	5	-3.91442	-1.54651
Unchanged Controls	TRCN0000314901	BTRC	5	-2.28785	-0.956217
Unchanged Controls	TRCN0000314972	BTRC	5	-0.405219	-0.28535
Unchanged Controls	TRCN0000133910	C12orf4	9	-0.163917	0.242109
Unchanged Controls	TRCN0000133994	C12orf4	9	1.79967	0.585243
Unchanged Controls	TRCN0000134101	C12orf4	9	-0.153583	-0.172894
Unchanged Controls	TRCN0000134537	C12orf4	9	-1.85252	1.07364
Unchanged Controls	TRCN0000134843	C12orf4	9	0.641192	0.510018
Unchanged Controls	TRCN0000134930	C12orf4	9	0.0406594	1.14336
Unchanged Controls	TRCN0000136680	C12orf4	9	1.18438	-0.562515
Unchanged Controls	TRCN0000137468	C12orf4	9	-0.0901227	1.22849
Unchanged Controls	TRCN0000138019	C12orf4	9	-1.61301	0.267184
Unchanged Controls	TRCN0000263776	C12orf50	5	-1.03666	-0.68087
Unchanged Controls	TRCN0000263777	C12orf50	5	-1.31446	-1.37065
Unchanged Controls	TRCN0000263778	C12orf50	5	-0.129581	-1.30966
Unchanged Controls	TRCN0000263779	C12orf50	5	-2.17597	-4.16601
Unchanged Controls	TRCN0000263780	C12orf50	5	-3.18764	0.710876
Unchanged Controls	TRCN0000005031	C12orf52	3	0.248075	-0.587264
Unchanged Controls	TRCN0000005032	C12orf52	3	-0.450154	-1.09234
Unchanged Controls	TRCN0000297270	C12orf52	3	-2.03424	-1.87896
Unchanged Controls	TRCN0000137647	C14orf118	1	-0.155744	-3.26778
Unchanged Controls	TRCN0000263795	C14orf80	4	-1.41326	-3.06713
Unchanged Controls	TRCN0000263796	C14orf80	4	-0.917254	-0.758232
Unchanged Controls	TRCN0000263797	C14orf80	4	0.88438	-1.02024
Unchanged Controls	TRCN0000282812	C14orf80	4	-1.99505	1.62929
Unchanged Controls	TRCN0000127506	C17orf81	3	1.23903	-3.10362
Unchanged Controls	TRCN0000130151	C17orf81	3	-1.40255	1.72163
Unchanged Controls	TRCN0000130483	C17orf81	3	-1.84424	-1.65714
Unchanged Controls	TRCN0000263681	C1orf50	4	0.566115	0.0988297
Unchanged Controls	TRCN0000263682	C1orf50	4	0.435291	-3.7304
Unchanged Controls	TRCN0000263683	C1orf50	4	0.471372	-0.446622
Unchanged Controls	TRCN0000263684	C1orf50	4	0.514619	0.124111
Unchanged Controls	TRCN0000147018	C20orf108	4	0.91676	0.442987
Unchanged Controls	TRCN0000147191	C20orf108	4	0.363528	-0.394645
Unchanged Controls	TRCN0000148123	C20orf108	4	-0.494345	0.51174
Unchanged Controls	TRCN0000148303	C20orf108	4	-4.55183	-0.434024
Unchanged Controls	TRCN0000127789	C20orf30	4	-2.71177	-3.5662
Unchanged Controls	TRCN0000129581	C20orf30	4	-2.17432	-3.31711
Unchanged Controls	TRCN0000130943	C20orf30	4	-1.27464	-0.0100875
Unchanged Controls	TRCN0000131231	C20orf30	4	-0.220288	1.62635
Unchanged Controls	TRCN0000147134	C3orf17	4	-1.38345	0.930999
Unchanged Controls	TRCN0000148921	C3orf17	4	-0.317647	0.717932
Unchanged Controls	TRCN0000179493	C3orf17	4	-1.60071	-1.33673
Unchanged Controls	TRCN0000180727	C3orf17	4	-1.33892	0.225833
Unchanged Controls	TRCN0000008156	C5AR1	5	-0.159843	-0.429238
Unchanged Controls	TRCN0000008157	C5AR1	5	-0.188853	0.40669
Unchanged Controls	TRCN0000008158	C5AR1	5	0.918984	0.449945
Unchanged Controls	TRCN0000008159	C5AR1	5	1.32918	0.305392
Unchanged Controls	TRCN0000008160	C5AR1	5	-3.24751	-2.58425
Unchanged Controls	TRCN0000158473	C6orf162	5	0.486767	0.311201
Unchanged Controls	TRCN0000158968	C6orf162	5	-0.697614	-0.352072
Unchanged Controls	TRCN0000159717	C6orf162	5	1.34848	0.842373
Unchanged Controls	TRCN0000162705	C6orf162	5	-0.123691	0.798632
Unchanged Controls	TRCN0000165548	C6orf162	5	-0.788603	0.614976
Unchanged Controls	TRCN0000168411	C6orf222	4	-1.34513	0.461332
Unchanged Controls	TRCN0000168552	C6orf222	4	0.303651	1.21585
Unchanged Controls	TRCN0000168846	C6orf222	4	-3.00975	-1.29436
Unchanged Controls	TRCN0000168867	C6orf222	4	0.306145	-0.522256
Unchanged Controls	TRCN0000337234	CCDC154	5	-0.364126	-1.23264
Unchanged Controls	TRCN0000337236	CCDC154	5	-2.26193	-4.02888
Unchanged Controls	TRCN0000337291	CCDC154	5	0.403375	-1.48396
Unchanged Controls	TRCN0000337292	CCDC154	5	0.98972	0.267457
Unchanged Controls	TRCN0000337294	CCDC154	5	-0.179237	-1.23877
Unchanged Controls	TRCN0000133985	CCDC79	5	-0.386615	-0.485136
Unchanged Controls	TRCN0000135177	CCDC79	5	0.190586	-1.03558
Unchanged Controls	TRCN0000135756	CCDC79	5	0.240961	-0.207145
Unchanged Controls	TRCN0000136076	CCDC79	5	0.267016	-1.39185
Unchanged Controls	TRCN0000136473	CCDC79	5	-3.07314	-0.225976
Unchanged Controls	TRCN0000058048	CCL17	5	-2.17898	0.113006
Unchanged Controls	TRCN0000058049	CCL17	5	1.00633	-0.920326
Unchanged Controls	TRCN0000058050	CCL17	5	-0.448786	0.515641
Unchanged Controls	TRCN0000058051	CCL17	5	-2.88855	-1.46819
Unchanged Controls	TRCN0000058052	CCL17	5	-2.50236	-0.258324
Unchanged Controls	TRCN0000057508	CD8B	5	-1.92458	-3.95158
Unchanged Controls	TRCN0000057509	CD8B	5	0.588441	0.430914
Unchanged Controls	TRCN0000057510	CD8B	5	0.917234	-1.11857
Unchanged Controls	TRCN0000057511	CD8B	5	-2.15662	-3.35786
Unchanged Controls	TRCN0000057512	CD8B	5	0.737487	0.70408
Unchanged Controls	TRCN0000195587	CHEK2	3	1.43449	-3.16683
Unchanged Controls	TRCN0000344539	CHEK2	3	0.770617	-1.12178
Unchanged Controls	TRCN0000344603	CHEK2	3	-0.932575	-1.51043
Unchanged Controls	TRCN0000060788	TSPO2	5	-2.40654	1.50052
Unchanged Controls	TRCN0000060789	TSPO2	5	-0.663685	0.268156
Unchanged Controls	TRCN0000060790	TSPO2	5	1.71683	-0.0525504
Unchanged Controls	TRCN0000060791	TSPO2	5	-2.44868	0.91052
Unchanged Controls	TRCN0000060792	TSPO2	5	-1.60657	0.444351

## Sheet: 2nd screen normalized reads
			normalized reads
			RB3535S			RB3823 (MYCN)			WERI-RB1			Y79			WERI-RB1						Y79						RB3823 (MYCN)						RB3535S
category	Clone ID	Gene Symbol	T0-A	T0-B	T0-C	T0-A	T0-B	T0-C	T0-A	T0-B	T0-C	T0-A	T0-B	T0-C	tumor 1	tumor 2	tumor 3	tumor 4	tumor 5	tumor 6	tumor 1	tumor 2	tumor 3	tumor 4	tumor 5	tumor 6	tumor 1	tumor 2	tumor 3	tumor 4	tumor 5	tumor 6	tumor 1	tumor 2	tumor 3	tumor 4	tumor 5	tumor 6
scoring in primary screen	TRCN0000298276	ABCD1	3357.83	1324.52	1567.23	2654.32	1043.75	1320.01	2437.15	1415.22	1349.79	3917.74	1538.83	1953.19	324.034	365.475	116.69	3.25227	369.819	70.2969	1944.74	2666.19	782.307	330.033	490.307	870.772	12.8841	20.0256	9.02979	1245.07	25.0153	19.0402	13.6915	38.1182	2.9467	14.47	2.07421	9.82425
scoring in primary screen	TRCN0000294468	ABCD1	622.699	145.584	92.6142	495.115	182.095	108.811	293.527	151.78	82.6773	799.344	257.013	160.042	33.1451	10.3215	6.09391	1.31849	1.804	8.45048	239.709	1016.2	174.708	453.59	84.1941	610.339	15.8783	5.59273	22.2923	4.93636	192.439	147.113	6.15347	100.316	6.45468	4.34099	4.93858	2.14648
scoring in primary screen	TRCN0000164333	ACD	16149.4	20767.8	17542.4	19357.3	23427.2	20390.6	14943.5	18511.1	15042.8	19115.1	23470.2	20024.8	2291.43	3301.75	14908.5	11399.7	4180.43	3726.11	23055.1	21521.4	24408.6	20445.8	17800.7	10258.9	93725.2	99887.9	83108.6	71543.9	102950	37839.7	26504.5	56151.4	135717	83601.8	43714.6	57501.3
scoring in primary screen	TRCN0000164332	ACD	15196.3	20650.4	16666.1	18220.9	21613.4	18447.4	16752.6	17805.6	16349.4	24639.7	30246.4	27159	99329.5	23520.5	33099.5	99490.9	33665.6	65441.3	34925.7	34613.8	44422.3	34947.9	22754.3	31841.5	25228	93393.8	43128.1	7172.27	18047.1	12064.3	35752.1	43073.8	13255.4	7954.58	7107.91	10434.8
scoring in primary screen	TRCN0000220008	ACD	6734.46	8941.81	10151.9	8007.36	9960.47	11682.2	6844.46	8534.2	10147.5	5855.39	7419.7	8512.47	3753.38	977.352	5994.84	7676.68	1703.92	11901.3	1546.39	3876.31	4656.71	6717.83	6078.17	7917.25	8086.05	7393.86	10186.4	14448.8	23117.2	9657.7	9202.98	28086.1	4786.14	11658.9	166845	29683.4
scoring in primary screen	TRCN0000163495	ACD	6999.98	8574.22	7500.79	7010.88	7755.11	7235.15	7158.57	8136.5	6940.32	6400.66	7785.92	6821.82	10054.6	6687.21	8816.41	12958.3	703.274	8658.03	5257.97	6492.13	5281.49	8051.8	12960.9	2899.55	2842.94	11204.6	23377.3	3859.89	38479.3	1899.89	4416.96	12814.8	5026.09	9165.72	1347.44	26672.5
scoring in primary screen	TRCN0000220010	ACD	8011.48	6815.09	8082.63	7853.94	6760.18	7331.04	9326.55	7372.29	8636.35	7170.17	6300.01	7303.74	4419.01	11131.5	3172.29	11012.5	29239.9	8177.65	6133.99	7020.67	5468.17	5426.63	8485.6	7309.29	3477.62	625.303	1709.73	4353.44	1602.94	1117.36	5562.12	2169.35	2829.39	5568.34	2859.44	975.573
scoring in primary screen	TRCN0000147060	ANKRD1	17512.3	20946.5	19572.1	16900.7	19808.8	17065.9	16460.5	20971.7	17471.6	11482.5	13514.9	12430.2	11372.1	9022.12	33918.2	5857.87	2482.39	15326.4	3153.52	8281.77	4035.25	6911.73	5015.83	6994.9	7914.92	282.523	2064.72	2182.04	1746.33	1286.65	882.485	8084.12	8823.97	875.434	346.689	1936.7
scoring in primary screen	TRCN0000148262	ANKRD1	13807.5	16153.4	13825.3	11800.7	14346.7	13692.1	12982.3	16615.8	12411.8	14372.9	18276.4	15592.4	6449.88	5504.92	6660.73	3320.57	2444.79	12943	11039.4	11584.2	7586.28	18547	12656.8	13023.1	2269.87	455.898	1468.85	1040.64	954.065	903.602	1566.44	1512.64	554.26	400.529	142.626	432.267
scoring in primary screen	TRCN0000146636	ANKRD1	13463.6	15641	14021.7	13085.5	16007	14419.7	13055.7	15606.2	13369.3	8070.03	9924.89	8780.03	11959.5	12970.7	16891.3	7830.06	17287.9	34970.8	1878.62	9124.84	19672.5	34551.7	7970.91	9433.14	6334.81	6683.04	2419.51	10645.3	6651.12	2051.04	11620.8	25384.6	3664.85	1068.61	4192.56	7925.45
scoring in primary screen	TRCN0000237829	APC	5512.02	2667.71	2563	5618.44	2696.45	2483.88	4149.76	2505.64	1767.06	6637.01	3093.06	3166.72	1439.7	33.1226	712.493	685.438	68.6468	784.688	1695.47	3079.51	2743.89	4457.53	910.039	1212.6	798.27	290.732	959.133	1415.71	536.935	217.615	3084.35	735.619	280.498	62.0762	595.297	39.4621
scoring in primary screen	TRCN0000237830	APC	3664.59	2376.26	1633.4	3299.77	2541.39	1787.29	2558.93	2410.22	1177.92	1694.09	1398.48	939.845	226.288	24.3024	8.64676	56.5192	2806.54	44.6668	28.9536	6.21801	48.4438	75.6628	20.858	17.4356	46.4554	52.2289	2.72775	42.6399	2.68021	29.0094	1.61529	16.19	46.0247	18.9557	5.33367	38.3889
scoring in primary screen	TRCN0000219015	APC	2717.5	1316.96	875.075	2567.46	1601.32	911.406	1504.4	1309.42	575.658	4109.34	2262.6	1311.46	8822.99	3726.72	1472.17	4088.37	26.1105	146.537	7339.81	8085.72	9771.02	4395.02	1298.91	3173.01	914.136	1030.05	4831.22	325.97	696.944	783.163	2983.43	657.538	2599.69	97.6724	180.95	235.452
scoring in primary screen	TRCN0000237828	APC	3010.06	861.101	690.231	3008.02	958.958	809.789	2088.63	967.393	566.75	3482.48	1095.04	931.369	566.754	2182.34	360.776	79.9883	8.35535	333.376	742.828	1516.48	149.101	53.8928	160.007	339.628	916.042	1308.16	4792	65.0238	190.027	171.901	429.282	257.912	227.457	239.478	168.702	1679.7
scoring in primary screen	TRCN0000107243	AZI2	16729.5	15358.8	16333.3	15691.1	13540	14449.5	17660.8	13829.4	18203.2	14721.7	13044.9	14877.6	1053.88	1367.6	1411.15	2268.15	518.601	1433.24	10914.4	9237.39	10435.9	6769.89	4007.7	7301.03	1303.29	1484.24	4427.51	2080.85	1746.96	2094.96	3206.34	8437.03	2892.4	1884.43	1537.28	3072.1
scoring in primary screen	TRCN0000107242	AZI2	15539.3	13809.4	16524.5	16265.9	13988.6	15995.2	17180	13944.3	18176.3	18466.5	16970.2	19796.2	17449	6389.85	15027.3	21476.9	2894.37	18770.4	37062.9	18637.7	16438.2	22398.9	27841.9	25690.9	3488.78	9963.54	11826.8	4386.98	11878.5	6001.89	2232.56	14263	4531.75	2862.31	4120.06	6542.04
scoring in primary screen	TRCN0000107240	AZI2	7958.14	10453.7	11710.2	9967.82	11629.2	12598.5	9659.52	11015.8	12938.1	6230.48	7681.4	8670.06	10611.6	5210.01	12711.7	9307.74	18903.8	11737.7	32543.4	27716.7	48891.5	38168.4	35777.8	71408.7	2111.72	3707.62	1799.56	7735.1	3754.88	5761.64	2155.95	1355.96	24673.7	1012.9	686.858	16142.6
scoring in primary screen	TRCN0000218836	BPGM	1618.75	586.758	280.247	1569.13	543.827	309.01	796.043	420.802	151.08	2639.99	846.447	461.948	1867.4	209.526	555.946	364.342	19.1793	14.4865	2879.47	2281.92	721.558	638.78	1367.11	739.638	206.872	75.4117	68.8521	245.031	8.93403	144.239	7.07649	28.7936	289.198	52.2366	84.351	48.5434
scoring in primary screen	TRCN0000229412	BPGM	705.363	159.986	180.131	775.898	200.528	177.268	318.669	135.146	91.0135	1109.07	257.975	248.819	1819.98	309.833	90.5852	438.529	34.4658	131.308	1972.21	1124.13	256.852	339.709	86.2894	164.17	974.02	710.728	367.117	185.369	66.9159	131.934	1201.85	720.556	149.159	21.9944	28.9401	176.671
scoring in primary screen	TRCN0000229413	BPGM	638.772	198.77	151.472	523.829	262.082	165.465	313.012	207.917	91.4703	632.668	261.222	185.805	1534.54	54.3286	67.4448	11.8664	5.0322	218.041	109.216	267.73	24.4991	159.163	7.04792	61.2083	43.2797	472.135	16.0843	1.19153	3.84163	24.9678	141.145	33.3022	1.12255	2.894	0.493858	3.0546
scoring in primary screen	TRCN0000244985	BRCA1	5033.57	5258.72	4608.3	6256.1	5457.03	5267.34	4522.01	4841.13	3436.47	7491.21	6716.49	6588.84	2468.05	4091.35	6440.77	1270.67	6264.04	373.957	9669.02	9427.48	7730.95	17434.3	8446.27	3026.64	3061.52	20996.7	2690.12	2653.8	2500.1	2624.59	1311.46	6820.69	175.82	1773.44	540.084	754.073
scoring in primary screen	TRCN0000244987	BRCA1	5520.68	4576.71	3371.23	4581.66	4020.83	3006.24	4106.08	4974.65	2970.9	6577.75	5861.51	4401.67	275.771	99.4617	59.7862	27.7762	15.8562	170.867	6578.12	2080.01	4317.38	2537.03	1117.67	2868.07	586.862	1008.13	47.3123	219.668	2397.09	115.229	111.378	1165.37	22.7317	73.2181	48.003	55.5607
scoring in primary screen	TRCN0000244988	BRCA1	3965.4	2324.5	2390.95	4316.56	2769.74	3132.25	2147.56	2195.84	1656.74	6232.78	4062.66	4218.76	941.773	529.962	7884.04	531.878	3777.66	374.143	10391	5590.61	6444.69	9238.22	2334.96	2840.63	2370.22	7775.52	827.636	1820.84	1161.87	1745.59	1511.83	10151.4	314.315	30286.1	8685.79	705.612
scoring in primary screen	TRCN0000244984	BRCA1	3697.89	1432.46	1280.92	4048.91	1475.53	1364.07	2959.78	1387.73	965.977	4041.67	1587.3	1490.35	333.705	975.006	99.726	113.566	9.30482	332.541	3856.75	4196.09	402.96	413.92	245.344	845.353	5315.24	5847.92	190.566	156.942	1644.31	2036.05	4672.79	3018.92	330.592	561.146	271.622	230.416
scoring in primary screen	TRCN0000244986	BRCA1	2010.05	624.544	323.044	1723.16	488.863	297.657	1319.3	723.899	275.324	2626.88	841.636	393.136	2175.75	849.459	291.025	745.385	98.745	19.3154	1548.82	2947.07	351.523	861.318	235.629	265.113	130.746	47.1774	63.3026	178.73	6.96854	11.496	423.513	25.4121	3.22734	10.7078	481.512	29.3076
scoring in primary screen	TRCN0000303382	CDH11	4614.71	2348.74	2909.03	5466.36	3439.47	4208.79	2678.98	2074.21	2216.3	7687.22	4340	5362.04	9374.25	4378.66	3327.77	996.162	905.036	3129.19	13074.6	10527.3	8133.24	8308.88	12781.7	4383.41	23471.8	11980.4	12038.8	7533.22	8267.1	20955.6	7876.29	10797.5	1597.25	12280.4	10101	3802.4
scoring in primary screen	TRCN0000303384	CDH11	3348.02	1150.27	834.49	3868.62	1262.82	1055.85	2275.46	995.693	577.028	5699.72	1790.19	1387.85	4101.36	4998.51	1311.92	1213.1	2018.01	1702.82	13044.1	6821.42	3395.72	3781.01	1906.75	1170.48	11592.4	3148.35	286.131	456.358	93.2713	176.751	4489.27	879.587	2281.87	531.338	328.021	2551.66
scoring in primary screen	TRCN0000303363	CDH11	2756.11	1544.68	711.677	3145.54	1818.71	904.661	2253.94	1484.18	536.946	4186.92	2377.34	1222.9	7192.03	3212.05	1858.31	1339.41	787.587	854.799	4944.87	5882.95	1687	4099.63	1881.13	744.869	356.672	636.76	264.309	552.191	5944.35	428.944	129.915	3464.86	94.8557	402.844	214.335	53.084
scoring in primary screen	TRCN0000235740	DEK	7148.72	4769.49	2713.8	6344.71	4345.36	2111.59	6838.49	4926.14	1712.36	4972.15	3356.2	1922.63	62.4406	3752.71	259.979	6.76824	179.45	29.1588	14.2748	508.278	918.327	8.61124	589.644	834.066	21.413	29.4971	27.6537	13.4473	2.14417	10.8673	3.15365	34.0194	3.08702	24.8884	1.67912	8.91613
scoring in primary screen	TRCN0000235736	DEK	1289.65	709.527	865.457	1664.81	862.325	1167.25	1028.6	679.89	834.766	1905.81	968.88	1297.29	1397.54	198.923	917.545	6094.14	542.718	861.299	4541.41	2398.91	598.62	808.199	1321.68	1349.61	1374.52	3016.2	1310.26	1171.79	3805.99	10968.3	1926.73	920.472	1206.18	20098.4	2683.13	2839.46
scoring in primary screen	TRCN0000232080	ID2	3217.14	1838.7	2396.62	3851.8	2289.81	2760.97	2187.15	1673.16	1837.86	7793.03	4652.57	6235.52	14334	1086.01	485.125	537.504	570.917	998.272	11194.1	11336.8	6638.69	5011.84	7393.08	5951.06	8469.39	10949.6	1079.72	4389.44	1681.03	5412.36	9368.35	1290.59	953.468	148.607	3623.54	2820.96
scoring in primary screen	TRCN0000232078	ID2	1862.77	606.578	313.427	1485.34	504.391	239.992	1046.83	580.09	192.19	1709.41	585.225	305.363	3.47414	14.3563	2.88225	2.46118	1.804	4.92171	94.8062	27.6257	46.005	8.51448	28.5727	46.1585	5.17179	5.50253	0.940603	2.21285	0.0893403	1.25737	2.99982	7.99252	1.96447	3.1834	0.691402	35.9122
scoring in primary screen	TRCN0000232081	ID2	1626.89	396.97	288.133	1055.14	354.805	189.071	932.75	384.532	181.228	972.828	292.131	145.878	4.97647	0.469159	0.411751	5.97715	0.284841	21.4512	156.753	1.59892	1.55198	0.580533	16.9531	1.1012	0.907331	4.78088	0.940603	1.19153	5.80712	2.96381	0.46151	4.71354	0.982234	2.1705	0.197543	0.990681
scoring in primary screen	TRCN0000338316	MDM4	4391.25	2594.99	1513.37	4688.51	2903.24	1544.15	2862.83	2509.68	1169.93	9622.47	5887.61	3188.02	267.884	1909.1	327.012	199.795	351.21	254.072	7266.41	11635.9	7856.44	7941.79	6437.23	3739.12	5643.69	1827.56	2656.54	2998.67	523.623	914.02	58334.2	3281.54	1875.51	128.493	408.619	372.579
scoring in primary screen	TRCN0000338381	MDM4	2571.48	938.099	538.759	1593.23	703.69	401.859	1586.59	1066.39	472.768	2333.97	984.395	587.417	1218.11	211.122	257.591	23.2054	4898.61	33.8019	9922.06	483.139	181.581	3297.23	87.6228	170.686	104.434	21.1983	1.97527	5.19169	1.78681	7.18499	2.38447	22.543	3.36766	12.5889	0.395087	12.301
scoring in primary screen	TRCN0000338315	MDM4	1339.75	1097.09	645.126	2206.79	1317.9	752.573	1467.64	1004.01	476.993	2107.43	1500.34	978.991	764.873	56.1114	6324.57	177.117	253.034	145.237	1110.88	742.075	323.809	712.024	86.1942	1191.96	528.43	155.785	87.0998	56.683	23.2285	13.2024	10692	143.865	67.9144	19.5345	34822	52.2584
scoring in primary screen	TRCN0000020695	MYCN	283.377	385.421	253.319	237.712	335.367	216.161	237.43	373.212	206.693	241.655	350.341	237.108	19.5303	131.083	59.2098	508.673	9.96945	23.3085	31.5123	93.4478	81.8113	238.696	65.5266	68.9166	32.0288	9.47156	3.00993	10.2132	1.78681	4.93968	2.53831	2.66417	4.77085	4.77509	2.17298	15.7683
scoring in primary screen	TRCN0000020697	MYCN	0.104375	0.14259	0.0961726	0.102551	0.335144	0.224816	0.157134	0.11551	0.114195	0.100106	0.120268	0.223056	0.0938956	0.0938318	0.0823501	0.0878992	0.0949472	0.0928625	0.134668	0.0888287	0.110855	0.0967555	0.0952422	0.0917665	0.0907331	0.0902053	0.0940603	0.0851096	0.0893403	0.0898123	0.0769184	0.102468	0.140319	0.1447	0.0987717	0.0825567
scoring in primary screen	TRCN0000074639	PABPC1	7682.7	7891.92	9338.07	8043.77	8167.68	9710.05	8439.06	8144.36	9641.15	6194.64	5868.48	7171.13	2005.42	668.27	941.839	1809.85	610.035	198.819	108.138	535.548	458.498	637.232	828.797	787.357	334.079	198.001	113.343	112.089	876.518	1148.16	35.1517	79.6178	265.203	367.103	122.181	2806.1
scoring in primary screen	TRCN0000074641	PABPC1	9059.29	6986.05	8411.93	9779.23	6741.97	9043.13	9144.44	6784.23	8545.79	5509.72	4203.73	5045.63	1125.24	606.153	1369.07	2053.68	590.571	1879.26	36.091	1277.8	99.3265	1052.22	301.632	901.789	17.5115	46.4558	31.7924	31.7459	26.0874	57.6595	168.451	49.7995	24.9768	72.9287	18.4703	50.5247
scoring in primary screen	TRCN0000236519	PLD2	3059.74	1955.91	1320.64	2440.09	1789.89	996.274	2082.35	2075.71	985.618	4076.91	2859.98	1736.82	730.32	1632.67	51.5512	110.929	445.397	439.239	9958.83	6902.88	5351.55	3514.74	3214.42	2344.27	536.142	168.684	221.982	8662.54	198.246	281.113	3779	198.481	179.468	414.999	26.0757	124.413
scoring in primary screen	TRCN0000236523	PLD2	1717.48	687.283	668.4	1559.49	680.23	782.923	1053.59	680.814	557.957	2403.44	905.138	952.336	1345.24	1613.91	82.2678	52.8274	52.3159	321.118	928.67	1780.57	2008.92	1203.35	984.518	593.821	678.684	226.596	142.784	123.664	99.6144	376.942	414.513	335.993	56.4083	19.6792	396.173	27.0786
scoring in primary screen	TRCN0000236521	PLD2	552.141	376.152	265.244	548.338	484.394	371.846	282.528	360.737	218.227	729.571	524.85	427.375	1220.64	2190.6	884.276	1796.84	468.564	155.545	1597.7	1792.56	4094.22	1194.83	669.743	1447.89	2087.5	106.081	347.929	117.622	56.1057	112.535	104.763	1797.7	358.515	225.442	83.3633	225.545
scoring in primary screen	TRCN0000293736	RAD50	6239.93	4482.88	5603.21	7286.74	5039.67	5595.68	6581.42	5133.25	4284.37	6733.01	5046.45	6168.05	130.984	254.753	264.344	126.487	106.816	308.396	9532.47	10790	2876.81	6876.03	1508.16	1168.1	28.0365	981.795	52.6738	1388.05	21826.2	1733.56	2313.32	3264.64	23.5736	4947.58	489.019	4381.7
scoring in primary screen	TRCN0000298547	RAD50	4141.17	1695.68	1600.22	4062.13	1833.12	1761.44	3382.48	1784.39	1239.13	1878.28	860.158	822.072	1001.96	1600.3	705.247	63.9906	2038.14	293.631	631.593	2994.77	47.8896	123.267	141.054	158.297	2024.98	1277.85	218.22	803.52	591.254	925.516	2815.91	382.821	136.25	104.329	449.708	1738.56
scoring in primary screen	TRCN0000293673	RAD50	1752.14	1135.02	794.29	2358.25	1501	905.898	1363.93	1201.19	582.738	2727.38	1799.93	1168.81	407.789	476.947	334.424	80.252	140.237	758.129	719.935	1426.86	5818.03	917.049	566.024	478.379	254.506	61.069	620.328	2778.15	11.7929	481.394	4968.01	549.639	533.353	218.497	151.713	110.461
scoring in primary screen	TRCN0000329688	RAD51	2697.25	915.855	484.71	2454.55	1116.7	605.655	1200.19	949.605	314.379	1931.24	791.605	390.236	498.022	180.345	146.501	140.111	45.005	133.351	102.886	77.1921	57.9774	131.2	18.7627	60.7494	22.4111	281.892	13.4506	47.4061	51.0133	3.05362	1.53837	141.918	1.40319	6.36679	3.75332	16.0986
scoring in primary screen	TRCN0000018876	RAD51	32.9824	42.6344	50.2021	34.0468	42.0047	29.6758	27.1843	42.392	40.4251	18.7198	29.4657	15.3908	0.281687	1.59514	2.7999	0.527395	0.284841	0.37145	0.67334	0.177657	1.55198	0.580533	2.28581	6.88249	0.0907331	0.451027	2.44557	1.87241	1.42944	0.269437	5.15353	0.409873	0.140319	0.434099	8.69191	2.97204
scoring in primary screen	TRCN0000350487	SKP2	1221.29	308.422	180.805	1165.08	308.444	183.45	657.922	252.389	112.596	1160.33	324.002	154.131	12.3942	16.3267	3.62341	0.615295	0.854524	3.80736	75.414	280.965	182.246	68.5997	96.0041	67.8154	691.568	203.684	140.056	177.283	33.4133	121.875	667.729	86.7906	71.1418	85.3729	17.7789	354.664
scoring in primary screen	TRCN0000007534	SKP2	33.713	43.4899	18.946	33.8417	73.2848	72.7281	16.4991	34.6529	31.8604	16.7177	25.3766	20.9672	3.56803	2.15813	2.4705	0.263698	37.694	0.7429	2.15469	4.79675	2.54968	6.28911	0.85718	0.917665	0.181466	37.1646	6.11392	2.89373	5.44976	3.86193	7.38417	1.9469	0.701596	2.1705	12.544	6.76965
scoring in primary screen	TRCN0000007530	SKP2	6.78435	13.4035	13.5603	9.33211	17.5392	15.0627	5.4997	13.6301	6.50912	22.1234	11.4255	15.2793	1.97181	2.72112	1.8117	5.18605	0.0949472	0.650037	2.82803	3.28666	2.21711	2.6124	2.66678	4.22126	4.62739	0.360821	5.36144	7.83009	3.84163	1.97587	2.84598	2.66417	5.8934	5.20919	19.2605	6.02664
scoring in primary screen	TRCN0000303971	TJP1	4107.56	2587.01	2499.81	6254.15	3574.53	3499.94	3969.53	2552.88	2036.56	6927.32	3773.65	4083.03	6273.82	14774.6	46529.4	486.259	467.045	1649.7	19527.7	5401.76	3796.69	3596.5	2270.57	1610.32	12015.9	63016.1	11838.1	4670.99	6476.55	7056.82	22196.6	20360.7	742.288	4623.74	6841.72	2516.58
scoring in primary screen	TRCN0000303909	TJP1	3119.03	1165.67	1614.06	1977.38	908.798	1135.66	2293.85	1390.51	1534.9	2928.29	1195.34	1638.34	182.721	740.802	26.105	442.133	815.786	289.917	46.5951	648.983	329.13	59.0209	612.407	551.058	1639.09	109.599	62.1739	444.357	330.112	48.6783	859.486	1268.35	15.1545	16.4958	1023.47	43.1772
scoring in primary screen	TRCN0000303972	TJP1	2822.6	1163.68	656.667	1462.47	655.988	432.322	1636.24	1252.12	525.412	2202.13	989.807	612.846	116.055	263.855	3.12931	252.359	1.70905	9.10052	346.635	1197.94	292.88	66.2775	76.0985	124.344	31.7566	9.83238	3.48023	3.06395	9.55941	3.68231	1.84604	13.5258	0.140319	7.81379	2.46929	3.13716
scoring in primary screen	TRCN0000022059	TRIP13	49.6823	24.3829	21.4465	26.5606	47.8138	19.1094	20.7417	39.0423	19.87	19.921	31.8711	16.7292	0.0938956	0.187664	1.1529	0.0878992	0.0949472	0.0928625	0.269336	0.0888287	0.443422	0.0967555	0.190484	0.0917665	1.54246	0.0902053	0.846543	2.80862	1.25076	0.359249	0.0769184	0.512341	37.1846	2.6046	0.0987717	0.165113
scoring in primary screen	TRCN0000022063	TRIP13	12.6293	30.2291	28.2747	26.3555	39.8821	26.7532	23.2559	26.9138	21.9255	31.9337	41.4925	16.5061	0.469478	0.281495	0.741151	0.0878992	0.189894	0.0928625	4.84805	3.109	4.43422	2.80591	1.04766	10.3696	0.0907331	0.360821	0.0940603	38.7249	0.178681	0.179625	0.0769184	6.04562	0.140319	0.578799	0.0987717	0.24767
scoring in primary screen	TRCN0000022061	TRIP13	5.7406	6.13137	13.2718	7.79385	10.7246	8.09339	13.0422	13.2836	6.9659	15.9168	12.5079	8.69917	0.0938956	0.0938318	0.0823501	0.0878992	0.0949472	0.0928625	0.538672	0.888287	0.886844	0.483778	0.0952422	0.275299	0.453666	0.180411	0.0940603	0.170219	0.0893403	0.0898123	0.153837	0.512341	0.140319	0.1447	0.0987717	0.0825567
non scoring in primary screen	TRCN0000036070	ACAA1	17703.3	16730.8	18506.2	15462.8	14540.5	16506.8	18880.6	17072.8	18441.8	21357.5	20233.2	23156.3	8257.84	8261.52	4103.18	13282.6	19717.5	10065.3	10253.1	10746.8	24745	7428.4	6453.04	17299.2	1788.8	1846.23	9585.68	418.144	569.634	4930.43	295.828	2170.79	283.164	328.324	1274.75	1379.03
non scoring in primary screen	TRCN0000036073	ACAA1	6324.06	7790.97	8689.39	8328.24	9154	10189.6	7739.03	8230.41	9272.76	8828.33	10410.9	11519.9	12672.6	50236	4144.6	5701.94	153879	8669.08	17437.5	16407.6	34523.3	28104	56976.3	22348.1	7293.86	2886.48	5412.23	6177.68	2879.79	5378.05	2426.47	4056	4020	1428.19	660.98	3607.56
non scoring in primary screen	TRCN0000045568	ACCS	15437.5	13526.4	15969.9	10375.9	9747.77	11391.3	17126.1	14937.9	18952.4	12488.7	11949.7	14009.3	6746.02	5747.95	6769.43	5506.45	6976.34	17380.7	16313.1	18802.8	26819.8	12431.7	13191.9	21831.5	1911.2	800.302	745.146	2726.32	853.289	1974.52	3233.88	386.715	3801.1	4688.56	749.578	1094.54
non scoring in primary screen	TRCN0000045571	ACCS	12953.8	11087.5	13008.8	12072.7	10744.9	12380.5	15237.2	11866.9	14184.9	11482	10335.4	12225.6	2951.8	3435.75	2856.23	8753.88	14915.3	1876.01	1811.96	3109.18	4507.83	1857.22	2203.9	1218.93	818.776	6754.94	238.067	999.783	2091.01	1225.94	2255.48	839.829	1311.7	1267.43	3240.5	5842.95
non scoring in primary screen	TRCN0000045569	ACCS	8447.66	7960.94	8964.35	9312.52	8424.73	9903.27	8125.58	7285.43	9191.34	6755.74	6367.6	7173.58	3158.46	18083.1	14408.5	4266.36	4633.04	7772.96	11694.4	11355.5	4671.89	6572.7	15160.4	9223.91	25320.7	41060.6	24781.8	22380.9	10013.2	49347.7	23849.9	10310.5	4545.08	2012.77	51642.9	42707.6
non scoring in primary screen	TRCN0000045567	ACSS2	22052.9	21908.2	22669.5	26504.6	26065.2	26251.5	22565	20072	19841.9	21572	21797.9	21587.4	29005.8	24098.6	24575.8	24259.7	8927.98	29140.2	23363.9	22412.3	18212.2	8742.05	28321.3	23758.3	23775.2	29271.3	23177.8	29615.1	36177.2	18718.7	17973.8	22363.4	76718.4	7799.61	7914.08	41309.5
non scoring in primary screen	TRCN0000045565	ACSS2	15530.3	14368.8	16159.4	14815.2	13934.3	15242.4	16292.6	14932.4	16965.9	16458.2	16247.9	17479.5	22851.9	15320.1	11803.2	6156.99	7549.15	2961.29	17044.7	9529.28	7218.69	8436.4	19315.9	10173.6	3466.01	4338.25	6940.14	3540.48	5313.87	4361.47	5511.05	6294.62	3161.81	730.445	5590.68	14786.3
non scoring in primary screen	TRCN0000045566	ACSS2	13324.8	15115.1	17168.3	13841.5	15261.7	17448.1	14976.5	15683.2	18819.8	11297.8	12722.1	14771.2	5474.49	14415.7	9475.04	11525.1	5142.81	13812	7462.89	10708.3	14186.4	10527.6	20696.3	12199.2	12137.5	7324.22	16923.9	9046.81	18437.3	30217.8	11324.4	4499.28	12109.1	6513.52	10662.9	15180.8
non scoring in primary screen	TRCN0000045563	ACSS2	10707.1	11388.7	13645.5	12381.4	12261.6	14903.3	11344.5	10492.6	13215.1	13924.6	13677.3	16339.7	2417.81	3437.72	5786.58	10672.6	2845	8261.51	4638.1	12717.7	11487.8	23012.1	42691.6	39021.5	5067.17	4619.51	3876.51	7029.55	13387.6	8235.07	16385.2	10423.4	7323.11	5414.09	5750.39	8583.67
non scoring in primary screen	TRCN0000045564	ACSS2	2464.39	3116.3	3471.64	2390.66	2811.97	3174.52	2651.64	3140.59	3688.39	1999.01	2431.46	2736.67	1896.13	2035.96	1952.27	4459.74	1382.72	2570.9	338.421	2212.9	739.628	4168.13	296.489	678.889	117.953	260.152	645.442	369.546	175.554	1314.22	452.126	5778.59	418.151	51035.9	163.961	3473.16
non scoring in primary screen	TRCN0000078258	ADAT1	14798.2	12766.9	15365.9	17432.7	14104.5	17996.4	15372.1	12480.5	15631.3	16757.7	14494.8	18080.1	12485.6	38870.5	9755.44	24944.7	8291.83	24671.1	18115.1	9019.22	6948.53	14605.9	11717.1	25516	11546.4	18715	16128.3	39377.7	15635	49946.3	34092.1	34887.6	8578.83	8952.87	69872.5	28606.2
non scoring in primary screen	TRCN0000078262	ADAT1	7758.79	10570	10311.4	9582.95	12235.8	13169.3	8101.54	10050	10046	9711.36	12265.5	12943.5	29793.5	11148.3	13207.8	5963.52	1762.79	3058.7	6259.5	9139.05	11044.5	5232.73	7532.61	10699.3	874.214	2289.86	2310.59	1579.46	1877.04	3918.24	695.727	1420.93	463.895	104640	862.573	21365.9
non scoring in primary screen	TRCN0000078260	ADAT1	7549.93	8565.38	9348.75	7883.17	9353.97	10665.5	7643.96	8901.18	8808.56	7491.71	8573.79	9234.51	5798.99	13781.7	10992.2	15614.4	4204.92	9023.26	14056.4	13882.2	16339	6158.29	4968.5	6847.8	10347.5	1531.15	2676.2	8224.66	6377.82	2986.89	4764.71	4370.06	4825.29	675.314	1563.26	4092.17
non scoring in primary screen	TRCN0000148918	AIMP1	17838.9	20908.7	19123.5	19304.6	23485.9	21147	18145.7	21087.4	17627.5	17994.3	21255.7	19132.7	18204.3	20173.6	19325.7	17235.5	18989.3	17785.9	22648	29522.1	17053.2	18880.2	17057.1	24459.3	16763.5	18745.9	33036.5	48842.2	21719.5	53058.7	73340.6	21461.7	66126.1	157023	9525.15	35210.1
non scoring in primary screen	TRCN0000147840	AIMP1	11037.9	13200.3	11538.8	11850.2	13735.5	13503.5	10225.7	12936.5	10021.9	12828.3	15069.2	13460.5	14645.3	36643.6	12675.3	20527.5	49410.6	7823.11	6193.51	10130.3	8809.57	16582	5637.57	7451.07	6378	15417.1	43251.3	10202.4	8713.54	9719.76	25029.6	13046.4	11291.6	8370.74	7221.2	25026.3
non scoring in primary screen	TRCN0000275804	AIMP1	2179.45	753.017	409.599	1701.11	622.92	388.708	1432.28	819.31	290.17	2818.08	1002.68	557.974	56.1496	1911.35	91.6557	12.6575	1.42421	27.8587	83.2248	1027.93	198.21	129.846	27.144	32.7606	5.17179	11.8169	1.88121	4.4257	1.3401	1.97587	18.845	15.6776	0.982234	7.09029	3.95087	2.4767
non scoring in primary screen	TRCN0000275749	AIMP1	1949.09	476.821	308.714	1564.21	439.262	273.939	1225.49	435.471	170.379	2020.63	495.384	316.851	412.765	101.62	4.03516	3.34017	0.284841	3.52877	2750.32	1253.55	175.152	167.097	108.671	19.0874	19.5076	51.7779	48.0648	60.0023	12.329	12.7534	152.683	237.931	203.463	468.827	6.02507	5.61386
non scoring in primary screen	TRCN0000065112	AP2A1	11647.9	9919.7	12646.5	11186.2	9172.99	10476.8	14479.9	10922.5	14816.2	10972.8	9823.14	11729.7	56722.8	50880.4	84528.3	64258.2	12838.6	67563.5	3535.17	15872.9	8636.97	8298.14	5701.29	6230.49	4493.92	2947.82	3428.97	3121.82	1737.22	3848.82	7605.08	4129.98	2521.96	967.318	33014.9	5895.62
non scoring in primary screen	TRCN0000065109	AP2A1	9408.43	10530.3	11620.6	9979.92	10820.8	12022.8	11050.5	11595.8	13215.2	8348.22	9484.83	10555.7	9243.18	10357.7	13620.4	44271.8	1061.32	9672.18	4086.36	5176.32	2671.95	4967.52	4847.16	5036.33	7307.65	6252.31	2911.26	1574.7	4245.18	4883.28	5618.35	6440.74	1696.04	6163.78	1997.26	9557.02
non scoring in primary screen	TRCN0000293893	AP2A1	3345.52	2210.71	1600.02	3625.99	2379.97	1670.39	2205.85	1968.17	1291.2	5007.09	3285.85	2415.8	1190.69	9813.21	794.102	655.728	352.254	1269.89	16045.4	14599.5	7883.38	4009.94	6530.47	7178.89	3357.04	9781.87	6834.61	7422.41	1173.4	1043.89	7207.72	13828.5	2817.47	599.781	800.643	9368.46
non scoring in primary screen	TRCN0000293892	AP2A1	1628.66	387.845	294.961	1547.08	458.588	425.24	941.549	406.941	231.017	2767.52	696.473	604.369	3155.64	809.299	124.266	140.463	137.294	154.059	2288.95	5717.46	478.23	1169.29	348.301	1413.3	37.745	209.276	440.202	37.9589	5.0924	18.9504	131.377	387.227	327.364	15.917	14.1244	12.7963
non scoring in primary screen	TRCN0000036752	ARL6IP5	17275.5	14344.4	15971.9	17932.8	15269	15467.5	18269.7	15365.8	17904.9	22920.1	20630.2	22077.4	9587.49	16722.5	9853.85	11898.4	7063.31	28197	53271.5	35589.4	32036	23792.4	22721.8	37362.6	1655.52	3239.18	375.959	4081.35	16115.1	2283.48	2179.87	8606.1	1528.36	2875.76	1379.15	5017.06
non scoring in primary screen	TRCN0000036749	ARL6IP5	12430.8	11585.9	14255.8	14345.1	12845.5	14478.3	14013.7	11658.4	15819.5	15331	14130.3	17098.3	18796.8	47160.5	28940.1	15644.7	14664	65098	14949.1	19189	23967	12997.8	13767.4	12133	5890.21	9736.13	7904.83	17614.8	16169.1	57794.6	23425.9	25605.2	7174.8	8077.43	12117.1	19799.3
non scoring in primary screen	TRCN0000003497	BMP1	192.989	383.709	180.227	262.325	507.854	229.425	188.404	334.169	169.237	197.208	346.492	175.322	100.468	614.88	216.993	933.138	64.659	329.012	38.6497	112.279	74.1623	73.6309	106.1	30.5582	36.5655	137.653	626.63	383.164	60.4834	183.936	635.423	288.038	414.362	247.726	7.80296	282.427
non scoring in primary screen	TRCN0000003499	BMP1	6.67997	15.6849	7.88615	8.20405	16.5338	13.1518	10.528	11.3199	7.76527	13.5143	13.2295	7.58389	0.657269	0.187664	1.4823	1.49429	0.0949472	0.278587	6.06006	5.95152	3.43652	4.54751	5.04784	2.66123	0.181466	0.180411	0.470301	0.851096	1.16142	0.449062	0.230755	0.512341	2.52574	0.1447	0.0987717	0.24767
non scoring in primary screen	TRCN0000297270	C12orf52	1372.73	1028.64	1119.74	1700.08	1112.57	1307.53	1045.26	961.04	873.022	2408.54	1634.2	1817.57	1233.98	1650.03	283.449	1704.89	6529.52	5120.53	1772.1	4223.63	948.701	1170.74	2459.53	737.619	5359.15	266.376	1665.06	274.393	122.664	1539.56	1298.38	35.5565	259.45	68.1536	120.008	4715.56
non scoring in primary screen	TRCN0000005032	C12orf52	40.4973	70.4394	61.5505	44.507	50.495	38.7808	39.755	59.2565	38.4838	44.447	47.8667	33.6814	11.0797	5.72374	7.16446	6.68034	75.7678	5.85034	37.1683	7.7281	31.1504	21.8667	11.4291	23.2169	9.25478	4.78088	69.6046	40.6824	4.55635	7.2748	34.1518	5.94315	29.888	9.40549	6.6177	39.4621
non scoring in primary screen	TRCN0000127506	C17orf81	19743.1	25499.8	21226.2	22713.5	27560.4	23594.7	21685	24974.6	20915.3	26949.4	32202.9	28045.5	33556.5	37327	41641.6	27702.6	16064.1	52031.4	19927.5	33869.5	35005.6	45659.4	37682.9	37349.2	6522.99	4350.78	4452.06	17356.7	1671.91	12330	6858.04	5008.95	15144.9	4975.21	6144.09	12271.1
non scoring in primary screen	TRCN0000130151	C17orf81	12893.4	15605.9	12908.6	12998.1	15740.1	13889.7	12328.6	14358.3	12256.5	14582.5	17389.6	14731.7	18990.9	7499.41	24684.1	9143.1	7259.47	22079.4	16977.5	19938.9	19688.6	19182	15679.7	13842.6	14231.7	9682.01	18249.1	8562.46	6439.11	15769.2	5424.98	19503.1	8617.98	18704.8	13302.6	50719.1
non scoring in primary screen	TRCN0000130483	C17orf81	11052.5	14158.5	12229.8	11792.1	14230.8	12647.7	12399.2	14761.9	12058.9	12362.9	14943.2	13334.5	10090.9	18072.2	11256.7	12395	7603.56	5933.17	7870.4	11739.2	14435.8	21676.1	9509.26	6961.5	8392.63	10801.5	3008.52	11756.3	5692.14	2107.18	3060.43	12661.7	5433.44	950.533	3741.77	13988.2
non scoring in primary screen	TRCN0000029714	CFL2	84.6478	115.64	78.1883	78.3487	101.437	95.0973	61.5967	97.0281	52.644	66.5703	98.4996	78.9617	21.6899	31.0583	63.3273	55.5523	238.697	26.5587	23.7016	27.981	36.1389	79.4363	56.4786	33.0359	82.5672	38.9687	17.4012	131.239	21.1736	163.279	21.1526	56.0501	217.214	35.5961	66.3746	104.764
non scoring in primary screen	TRCN0000029716	CFL2	89.0315	101.096	81.362	51.1728	63.4539	70.1427	68.982	109.388	58.3537	41.644	54.6017	47.0648	6.10321	5.25458	2.7999	33.7533	3.2282	2.2287	6.32939	2.66486	3.65823	9.67555	3.33348	1.56003	0.998065	2.43554	0.376241	0.765987	0.625382	0.898123	13.5376	0.204936	0.140319	1.0129	0.0987717	0.330227
non scoring in primary screen	TRCN0000029715	CFL2	71.601	101.381	63.9548	57.6335	111.826	88.6901	50.1259	83.86	64.6344	77.4819	115.698	92.5681	90.3276	44.1948	277.932	99.9414	40.1626	173.003	35.4177	64.2232	83.1416	163.227	71.5269	76.1662	29.2161	52.8603	34.0498	160.517	112.569	95.1113	77.4568	675.983	71.0015	16.9299	17.8777	154.794
non scoring in primary screen	TRCN0000118681	DIAPH1	13936.5	13091.6	15181.2	13472.2	12674.5	14500.3	16258.1	14107.1	16807.5	14257.9	13971.2	16670.4	23712.5	19536.6	2982.48	6422.88	19760.9	14899.4	18208.5	4478.83	3260.81	5816.65	2539.63	2119.35	466.278	2697.5	3109.16	6097.34	1204.31	2709.55	5464.59	378.722	912.355	621.341	490.895	6095.82
non scoring in primary screen	TRCN0000118680	DIAPH1	11093.6	9604.43	11416.2	12690.8	10797.8	12944.7	11844.2	9169.62	11347	15748.2	13832.6	15757.8	16445	11535.6	14986.4	10099	7995.31	15976.2	8661.17	19374.3	6500.12	12473.6	26441.3	8790.68	17490.4	42684	11070.9	9368.1	11770	8114.9	10625.2	5582.36	9039.08	3802.28	24264.6	22095.8
non scoring in primary screen	TRCN0000118678	DIAPH1	6355.47	6004.32	6901.92	6994.67	6179.16	7462.89	7465.14	6385.26	7820.54	6106.75	5631.43	6548.25	10249.8	1869.88	3044.57	16420.7	7373.88	5712.16	1079.5	357.447	251.753	925.95	1588.54	926.383	1330.15	150.643	1052.25	3389.83	1691.57	750.831	1387.68	753.039	7874.85	1690.67	8135.23	222.49
non scoring in primary screen	TRCN0000150917	IPP	15564.9	16779	15159.9	11608.1	14086.4	13026.3	14278.5	17719.8	13867.6	11427	14359.3	12066.2	1243.93	1202.27	2439.62	5165.4	356.337	922.31	879.92	1784.12	1972.34	5157.07	1678.83	2294.71	331.902	1914.7	1601.38	9198.57	538.811	585.307	87.9177	2193.02	1306.65	2200.88	119.316	792.214
non scoring in primary screen	TRCN0000154032	IPP	10776	11191.7	10565.2	10056.8	10096	9030.09	11412.2	11454.3	10648.5	8484.76	9197.5	8399.5	50260.1	12815.7	15082.7	13546.1	7795.45	5902.62	16291.9	11677.4	4310.5	5269.21	26969.1	8273.94	4828.73	1136.32	3788.84	6048.83	1298.38	4450.29	13768.5	2145.17	13509.8	16345.6	516.28	12473.2
non scoring in primary screen	TRCN0000152307	IPP	9690.45	11079.4	10444.2	10546.5	12184.6	11651	8863.64	10182.1	9275.96	11021.4	12706.9	11674.4	23035.7	56935.5	19926.7	11462.7	24368.2	33273.9	8863.04	18369.2	31680.9	22536.6	29019.8	59715.7	13257.8	15133	21777.9	13509.5	9542.88	13996	14425.7	7462.86	6773.06	8405.18	74762.7	16169.7
non scoring in primary screen	TRCN0000062812	MSI2	18271.7	19726	17543.3	11639.2	14553.5	11823.5	18195.7	22059.1	17740.2	17970.5	22241.7	19187.9	2084.39	3734.22	1835.5	1473.28	2827.72	3708.28	4761.18	24172.2	13057.1	19486.1	14729.1	24002.7	490.957	1312.04	211.448	474.827	623.774	343.442	10311.1	745.968	255.942	411.526	280.61	5640.52
non scoring in primary screen	TRCN0000062811	MSI2	6867.22	8427.06	8551.38	7730.06	9562.66	10479.1	6449.74	7836.98	8221.59	8405.48	9919.59	10457.9	3967.37	2044.88	5620.15	7896.08	868.102	7959.71	8885.12	4125.47	8174.7	5934.98	10371.5	7508.06	22626.9	50346.9	32005	14649	12727.1	15290.5	8823.92	11207.9	135717	22191	37924.7	9793.87
non scoring in primary screen	TRCN0000083281	PNP	16121.6	19058.4	16833.7	18600.9	21651.8	18453.2	15821.9	18502.1	17079.3	14917.8	17290.2	15242.5	4595.34	8022.62	12207.7	5240.55	4664.75	2289.43	8809.84	12613.4	11988.7	24133.4	15750.9	15620.9	20502.8	30045	59998.6	75263.6	100269	26094.4	28509.7	47503.7	114698	83087.2	41615.3	44290.9
non scoring in primary screen	TRCN0000083278	PNP	11605.5	10658.6	13449.7	13902.2	11732.4	14692.7	12790.6	10006.7	14062.3	12526.3	11129.6	14122.1	14959.3	14236.6	18016.3	11168.6	3189.37	18975.8	10882.1	16724.8	23837.1	15465.7	14592.5	15513.5	23161.5	27592	37059.7	20951.9	46651	51188.4	13945.9	12984.8	29775.9	3702.29	14643	15922.8
non scoring in primary screen	TRCN0000083280	PNP	8413.74	8631.68	9487.14	6485	6990.32	7839.69	9447.71	9456.89	11122.9	4263.8	4694.67	5568.36	1347.31	1917.08	3386.48	5773.66	734.891	6466.94	2222.69	3604.22	3866.64	1906.57	6686.29	2326.56	1471.69	911.345	1838.31	609.47	1092.54	5867.89	72.534	222.356	100.048	1031.13	509.267	852.729
non scoring in primary screen	TRCN0000053181	TAF13	10683.4	11860.6	12859.9	12479.9	12610.6	13772.3	11133.4	11222	12495.3	11708.4	12089	14006.7	9195.19	16245.4	15273.2	7052.59	1760.8	15436.8	22145.2	14904.7	18656.4	17656.9	19139.9	16677.7	28277.7	14225	16994.3	8308.91	33751	21597	19326.1	26379.6	9276.5	1511.24	5629	26478.8
non scoring in primary screen	TRCN0000053180	TAF13	11591.9	10115.6	11845.5	8650.97	7767.74	8963.21	12491.4	9975.99	12365	6561.83	6063.56	6862.09	3176.77	4449.79	4285.67	3462	16527.8	4054.75	4399.87	1602.56	1076.74	855.125	2141.62	1556.45	62.5151	328.438	1475.71	151.495	561.236	265.036	2104.56	244.284	48.1295	1208.24	829.583	199.457
non scoring in primary screen	TRCN0000053182	TAF13	8531.37	12320.5	11669.9	8398.49	11951.9	11886.4	8567.91	12091.4	12056.5	7508.13	10551.2	10420.9	448.258	67.5589	1016.2	277.586	386.34	1032.07	5264.3	2989.8	2730.59	3471.1	2510.68	1232.15	6716.16	9796.75	40612.2	11989.5	11151.8	24185.3	1366.99	7257.72	4902.05	483.876	866.623	1382.5
non scoring in primary screen	TRCN0000053179	TAF13	9295.18	8542.71	10085.7	10250.6	9628.23	11080.2	10107	8733.22	10562	9604.55	9426.25	11058.2	6160.77	2308.83	4298.92	5069.5	781.13	1567.24	1759.71	3808.18	3481.19	4822.88	6879.63	2620.85	5795.13	12429.4	5631.01	1588.83	9857.27	3127.36	796.952	8256.99	1249.82	25256.2	1810.39	7774.53
non scoring in primary screen	TRCN0000019920	TFDP2	219.917	285.037	347.279	215.561	305.428	277.199	139.221	231.828	132.923	216.228	309.931	271.793	250.983	142.906	206.205	119.455	284.841	141.337	300.175	120.896	342.211	368.542	114.1	165.639	67.6869	28.3245	464.093	86.8118	49.4052	76.2507	5.46121	128.598	360.059	2628.91	74.4739	208.373
non scoring in primary screen	TRCN0000019921	TFDP2	44.9854	59.6026	33.8528	52.5059	63.6773	42.3779	36.9266	59.4875	33.2308	38.841	49.5505	35.2428	71.1729	149.474	297.366	91.8547	10.5391	27.2087	37.0337	46.1909	47.6679	36.5736	87.4323	51.1139	589.584	374.533	174.2	341.885	206.912	290.094	297.828	451.577	1146.13	605.279	222.434	189.22
non scoring in primary screen	TRCN0000019923	TFDP2	30.8949	38.0715	42.5083	34.2519	32.3972	33.4976	19.0133	32.9203	26.6075	15.5164	31.8711	17.3983	3.00466	5.34841	5.02336	6.85614	0.949472	0.928625	1.07734	3.28666	9.97699	3.09618	2.76202	1.6518	2.35906	4.51027	8.08918	3.40439	17.6894	114.062	1.30761	2.35677	34.7991	5.06449	2.76561	4.54062
non scoring in primary screen	TRCN0000144757	VPS25	13708.3	15664.8	14046.7	18298.7	20979.5	20559.2	11919	14450.4	11772.4	11449.1	13832.9	12130.3	6780.11	2875.94	18902.6	5721.62	3337.39	7534.58	10627.1	8519.56	7751.57	19843.3	9354.12	4875.19	266703	62810.2	109579	259435	93868.5	139973	28750.2	75401.8	52201.2	57862.6	38162.4	53626.1
non scoring in primary screen	TRCN0000322706	VPS25	1880.52	477.391	258.704	1956.97	438.815	294.172	939.035	358.311	171.179	2974.14	624.312	410.869	7007.33	4603.95	1061.66	1761.15	789.391	369.5	5243.43	4982.31	937.394	537.864	490.592	494.346	11981.6	410.705	46.6539	887.949	54.9443	121.786	1197.77	9999.56	203.463	20.6921	327.922	180.882
non scoring in primary screen	TRCN0000350694	VPS25	986.966	522.877	566.553	1360.33	725.698	854.19	644.094	515.289	397.399	1624.62	841.636	896.684	226.007	40.6292	4.19986	24.2602	8.07051	18.6654	137.9	1679.75	401.075	1409.63	257.535	555.187	250.333	472.315	2658.61	92.2589	764.574	281.292	242.831	287.526	1877.05	121.693	377.012	1200.95
non scoring in primary screen	TRCN0000322707	VPS25	1122.76	291.739	233.122	1550.26	422.281	308.898	713.547	282.075	135.207	1474.96	387.263	258.41	293.518	162.423	17.3759	68.8251	15.5713	71.3184	561.7	1036.36	219.383	397.859	248.677	112.781	7773.29	10279.2	1131.36	1224.56	7053.5	1891.45	930.866	11264.5	976.761	3596.66	424.62	1755.07
negative control	TRCN0000072185	GFP	21817.8	26667	21880.3	26215.5	31551	28605.3	19908.9	24439.5	19900.6	26359.6	33325.5	27787.6	50870.8	72597.1	19454.6	111186	35567.8	42749.8	28150.3	11398.4	16595.6	12617.3	13513.4	5940.96	6378	3151.87	12075.9	9318.65	6051.82	4953.87	4989.39	6453.86	4696.76	1689.51	1611.86	8631.64
negative control	TRCN0000072178	GFP	18400.6	17160.1	18374.8	18730.6	17943.6	19826	20022.2	17560.1	19439.2	23368	22819.1	25070.7	2348.52	2474.81	5901.38	3956.34	2757.36	19801.6	12160	7445.27	11742.1	8665.33	4351.04	9322.56	4576.31	453.823	4917.47	2631.42	3225.09	1148.7	914.329	2058.48	6260.76	1444.83	429.163	2677.56
negative control	TRCN0000207020	GFP	14519	17140.5	14205.5	14746.9	17499.6	14678.3	13351.6	15556.7	13026.1	15704.8	18600.1	15538.3	6468.65	10807.4	8980.37	11024.2	13980.9	19282.7	20851.2	12577.4	20948.2	25236.1	29014	18064.7	9591.4	4165.41	3089.69	5960.91	8030.8	10374.3	9222.21	10719.4	33693.4	81778.7	8245.46	20028.9
negative control	TRCN0000072240	lacZ	17749.5	21814.4	17053.1	21509.6	25942.1	20589.4	16747.5	19981.4	15416.8	18196	21717.8	17831.9	52198.2	16187.9	60019.5	60141.8	227078	44788.6	23435.3	25102.4	43586.3	26145.7	30492.9	43834.6	37207.6	23320.7	40113.8	22469.2	28393.7	28524.6	98303.8	128739	22937.1	25538.2	18161.9	24756.9
negative control	TRCN0000072232	lacZ	13979.8	12978.4	14219.8	15938.9	14411.3	15630	15173.4	13046.7	14640.4	16955.5	15584.3	16994.8	21844.9	16136.3	29942.9	16726.3	2429.13	18960.9	33726.2	33844.2	32790.5	41403.7	40690.9	29598.2	7476.41	28126.1	10477	8992.26	10753.6	16276.2	8535.02	19449.7	3794.79	2678.68	7091.91	36459.6
negative control	TRCN0000072229	lacZ	10050	9526.01	10559	9494.76	9549.92	10628.3	9500.19	9532.44	9273.67	9511.95	9421.44	10263.4	7174	15661.4	8733.15	13186.7	3390.66	3238.86	25060.9	14531.8	14385.3	13116.6	16525.1	20738.6	2917.89	1972.97	3220.62	3955.98	4121.54	10208.5	20945.4	3468.86	479.751	736.377	2714.44	3898.99
negative control	TRCN0000072235	lacZ	6764.72	11194.3	9587.64	8329.68	12445.1	10935.7	7263.85	10385.6	9755.81	8860.66	13435.3	12186.1	8687.31	6715.45	21527.3	17882.1	35782.5	17590.5	3692.33	16047.5	14623.8	13451.1	13965.5	8093.25	582.144	14316.4	2850.12	2768.19	6468.33	8200.05	5534.82	1456.48	3571.68	12465.7	1038.98	1539.35
negative control	TRCN0000072253	LUCIFERASE	17947.7	21541.1	19409.4	19499.2	23319.1	20757.4	18819.5	20672.5	19150	20004.2	23408.4	22087.1	12599.4	5447.41	29256.8	4912.78	28832	7181.43	7465.59	20289.7	10054.3	14834.9	16975.8	9147.74	5367.23	1587.79	4796.79	8282.27	4634.26	9903.16	8704.47	15263.3	2860.69	5280.96	4292.22	1760.19
negative control	TRCN0000072259	LUCIFERASE	19544.2	17952.9	21379.7	20547.1	18706.4	21798.4	19936.4	17301	19685.4	20839.8	19680.2	22362	23519.2	40088	23519	17411.1	5157.15	15768	22740.3	20334	10955.2	18385.3	12599.5	13075.5	18738.1	22321.3	50414.1	17621.8	79874.1	55245.6	92446.9	34196.3	17696.6	5668.76	70205.1	22767.3
negative control	TRCN0000072256	LUCIFERASE	7878.09	9503.33	7645.72	8648.1	9663.87	7979.52	7792.14	8876.46	7176.14	8372.14	9844.07	7935.54	9120.27	11784.6	7743.05	5090.42	930.387	4832.93	7092.56	6818.4	3641.16	8376.32	3195.09	4478.02	5629.9	4335.27	10486.5	8321.43	5158.78	10726.6	19142.3	15791.9	4815.33	2898.92	1499.26	11556.6
negative control	TRCN0000072215	RFP	12516.1	11441.7	13446.9	12504.2	11926.9	12716.4	12133.3	11062.6	11784.4	14313.5	13573.5	15372.7	10575.2	7279	8097.9	13179.3	1854.98	7118.56	5388.33	7058.24	10189.1	5838.9	4476.19	11447	3760.34	5985.4	3403.2	6948.44	2439.88	1694.4	1796.43	3762.22	704.823	305.606	553.418	1157.61
negative control	TRCN0000072212	RFP	7292.86	11527.5	10600.9	9738.52	13366	13333.9	8158.42	10540.7	10594	8531.01	11833.9	12094.1	5691.67	12517.7	19439.2	17519.3	8859.04	6610.69	11489.1	11703.6	21244	20304.3	16825.7	30250	32593.8	15516.9	17671.9	13093.5	16154.1	25150.8	22994.4	10869.4	31866.9	11914	40215.5	58899
negative control	TRCN0000072216	RFP	5725.78	6073.19	6399.13	5493.02	5638.01	6012.04	6141.91	6088.98	6773.48	6158.91	6795.51	7335.74	8207.79	4087.69	6662.04	1765.37	2901.78	11636.4	9045.51	9330.12	10277.6	8551.54	10359.7	16961	1331.78	2695.7	12166.9	7926.86	10343.3	7853.73	8265.27	2274.28	951.083	1051.82	36431.1	2762.18
control	TRCN0000074872	AQR	9253.01	7780.99	10736	5901.79	5324.65	7094.31	10155.1	8931.21	12662.6	1890.1	1788.51	2602.5	6.76048	5.25458	8.15266	8.70202	11.7734	19.7797	153.791	54.0967	21.7277	24.9629	72.3841	706.694	123.125	32.3837	47.5945	23.32	34.9321	91.9678	113.608	31.4577	15.9964	48.4744	18.7666	43.6725
control	TRCN0000006209	CDK11B	38.5142	30.0865	22.312	11.9984	18.8798	15.5123	21.2131	22.7554	17.5861	19.921	12.5079	6.91473	0.187791	0.0938318	0.0823501	0.0878992	0.0949472	0.0928625	0.134668	0.0888287	0.110855	0.483778	0.0952422	0.183533	0.0907331	0.0902053	0.0940603	0.0851096	0.0893403	0.0898123	0.0769184	0.204936	0.140319	0.2894	0.0987717	0.0825567
control	TRCN0000151585	COPB1	15002.7	16187.9	13753.5	6638.72	8119.86	6579.7	15474	18881.3	15564.6	2019.43	2564.48	2190.85	12.7698	14.9193	36.2341	28.2157	19.2743	47.6384	43.3631	20.0753	45.0073	54.2798	36.8587	37.9913	31.2122	61.3396	52.2975	69.5346	49.2265	88.6448	14.153	67.0142	62.442	136.886	38.8173	76.365
control	TRCN0000006644	HNRNPC	24.6324	21.5311	13.4642	9.74231	13.9643	5.84523	15.3992	16.1714	7.0801	5.70603	3.48778	7.02625	0.0938956	0.0938318	0.0823501	0.527395	0.0949472	7.05755	0.134668	0.0888287	0.110855	0.0967555	0.0952422	0.0917665	0.0907331	0.0902053	0.0940603	0.0851096	0.0893403	0.359249	0.0769184	0.102468	0.140319	0.1447	0.0987717	2.31159
control	TRCN0000130881	MORC2-AS1	12560.4	14013.5	13218.9	9250.38	10850.2	9623.72	12164.9	15396.9	13369.2	6191.94	7548.87	6876.58	32.7696	13.0426	19.9287	23.7328	18.1349	26.3729	2483.14	30.2906	41.4599	53.5058	165.245	100.025	59.5209	51.5975	37.3419	60.7683	120.609	444.032	12.6915	66.9117	45.3231	127.77	33.8787	143.318
control	TRCN0000074908	PRPF38A	11514.7	10094.1	12566.3	7288.79	6919.49	7856.66	12441.7	11641.5	14659.2	4450.2	4342.64	5349.43	10.1407	9.94617	21.2463	18.8104	19.9389	25.3515	17.1028	36.2421	60.4162	27.7688	35.9063	55.794	19.5984	47.1774	24.5497	41.4484	31.9838	79.8432	10.384	51.439	31.5718	86.6752	62.1274	800.14
control	TRCN0000075108	PRPF8	9948.67	8322.69	9664.29	5114.41	4467.91	5294.99	11323.9	9591.69	12628.5	1908.72	1792.24	2142.67	11.1736	5.53608	56.1628	11.339	12.1532	713.184	63.4286	262.045	11.6398	14.3198	1056.62	232.353	11.7046	30.9404	12.9803	25.9584	154.023	46.433	6.99957	36.1713	21.1882	55.9988	17.8777	43.1772
control	TRCN0000003872	PSMA1	113.977	117.779	109.637	77.6309	93.5051	87.3412	56.5684	115.972	104.717	32.6345	45.4614	37.8079	0.0938956	0.0938318	0.1647	0.263698	0.0949472	0.7429	0.942675	0.0888287	3.10395	3.4832	16.9531	0.367066	15.0617	0.451027	0.376241	0.595767	2.41219	1.16756	0.0769184	0.102468	0.561276	1.0129	0.0987717	5.5313
control	TRCN0000003907	PSMB2	70.1397	63.1673	75.8802	45.4299	59.879	57.3282	53.2686	79.2396	50.7026	34.2362	46.7843	46.8417	6.76048	0.187664	2.05875	0.0878992	0.759577	0.0928625	0.538672	2.84252	1.10855	1.06431	0.0952422	1.74356	0.0907331	0.360821	0.752482	1.10643	0.268021	0.628686	0.230755	1.02468	0.280638	1.1576	0.691402	0.49534
control	TRCN0000047929	RAN	12345.3	8158.85	7808.83	6130.27	4550.92	4256.9	11331.4	9310.19	9030.32	2141.06	1594.27	1597.3	12.0186	12.4796	13.6701	12.4817	11.8684	16.0652	15.0828	37.0416	19.8431	22.544	85.5275	161.693	179.016	32.5641	22.5745	29.6182	17.5107	38.7989	10.2301	43.2416	24.1349	68.8771	20.5445	38.4714
control	TRCN0000117768	RPS26	8444.01	9369.44	10756.4	2870.39	3466.39	3567.5	9420.21	11884.9	14173.7	1717.71	1979.73	2223.2	7.51165	5.34841	21.9875	13.7123	24.4014	10.5863	13.6015	7.46161	16.7392	29.0267	20.6676	19.9133	38.5616	24.3554	18.8121	23.4903	57.8032	35.6555	4.69202	22.9529	21.6091	56.1435	23.804	45.6539
control	TRCN0000006600	SF3A1	68.4697	107.798	89.3444	41.6356	42.4515	41.7034	72.2818	91.1371	64.1777	13.214	23.9334	35.1313	0.187791	0.0938318	0.1647	0.0878992	0.0949472	2.41442	11.7161	0.0888287	0.221711	0.387022	4.38114	0.0917665	0.272199	0.541232	0.282181	0.255329	0.0893403	0.898123	0.0769184	0.614809	0.140319	1.3023	0.197543	0.412784
control	TRCN0000074473	WBP11	7353.4	8626.98	10386.9	4381.58	5055.87	5804.2	7928.84	9593.19	12000.7	2938.5	3712.68	4632.87	79.999	27.7742	160.912	197.861	25.8256	59.8963	14.1401	8.08341	19.6214	24.1889	21.5247	22.7581	7.98452	22.7317	28.03	30.0437	16.8853	43.4692	20.6141	28.2812	22.4511	55.9988	16.0998	46.0667

## Sheet: ratio tumor vs T0 2nd screen
			ratio av Tumor/av T0 after outlier exclusion
category	Clone ID	Gene Symbol	WERI-RB1	Y79	RB3823	RB3535S
scoring in primary screen	TRCN0000298276	ABCD1	0.15064	0.478042	0.0102822	0.0093513
scoring in primary screen	TRCN0000294468	ABCD1	0.0318059	2.06107	0.0464679	0.0167506
scoring in primary screen	TRCN0000164333	ACD	0.225098	0.938271	3.87064	3.50812
scoring in primary screen	TRCN0000164332	ACD	3.48226	1.24623	1.15238	0.519243
scoring in primary screen	TRCN0000220008	ACD	0.626954	0.706657	1.0072	1.74754
scoring in primary screen	TRCN0000163495	ACD	1.07661	0.799193	1.1777	1.28805
scoring in primary screen	TRCN0000220010	ACD	0.897873	0.917613	0.293604	0.413489
scoring in primary screen	TRCN0000147060	ANKRD1	0.481506	0.45946	0.0890554	0.0498698
scoring in primary screen	TRCN0000148262	ANKRD1	0.48993	0.695124	0.0890186	0.0555953
scoring in primary screen	TRCN0000146636	ANKRD1	1.01328	1.07743	0.399713	0.396125
scoring in primary screen	TRCN0000237829	APC	0.221081	0.750775	0.271437	0.130992
scoring in primary screen	TRCN0000237830	APC	0.0134968	0.024498	0.0115188	0.010517
scoring in primary screen	TRCN0000219015	APC	2.69701	2.21669	0.442929	0.267243
scoring in primary screen	TRCN0000237828	APC	0.223461	0.285324	0.599555	0.341083
scoring in primary screen	TRCN0000107243	AZI2	0.0748442	0.548059	0.119645	0.156037
scoring in primary screen	TRCN0000107242	AZI2	0.831711	1.34042	0.491267	0.265367
scoring in primary screen	TRCN0000107240	AZI2	1.01868	4.86489	0.363653	0.117571
scoring in primary screen	TRCN0000218836	BPGM	0.510326	1.09266	0.154696	0.0533443
scoring in primary screen	TRCN0000229412	BPGM	1.10646	1.55578	2.14939	0.629751
scoring in primary screen	TRCN0000229413	BPGM	0.349491	0.291222	0.0563594	0.00573678
scoring in primary screen	TRCN0000244985	BRCA1	0.816776	1.32555	0.478083	0.183411
scoring in primary screen	TRCN0000244987	BRCA1	0.0269473	0.578896	0.102192	0.0138496
scoring in primary screen	TRCN0000244988	BRCA1	0.273721	1.48284	0.465398	1.81268
scoring in primary screen	TRCN0000244984	BRCA1	0.100368	0.309908	1.78324	0.256834
scoring in primary screen	TRCN0000244986	BRCA1	0.901366	0.506892	0.185806	0.0362261
scoring in primary screen	TRCN0000303382	CDH11	1.58628	1.64496	3.21195	2.94515
scoring in primary screen	TRCN0000303384	CDH11	1.61331	3.15912	0.218339	1.85778
scoring in primary screen	TRCN0000303363	CDH11	1.13011	1.23539	0.228888	0.107137
scoring in primary screen	TRCN0000235740	DEK	0.0239429	0.140143	0.00410192	0.0011249
scoring in primary screen	TRCN0000235736	DEK	0.924333	0.931501	1.73432	2.00569
scoring in primary screen	TRCN0000232080	ID2	0.387264	1.27202	1.79619	0.711483
scoring in primary screen	TRCN0000232078	ID2	0.00512667	0.0362023	0.00340277	0.00731805
scoring in primary screen	TRCN0000232081	ID2	0.00485257	0.00256902	0.00518795	0.00280394
scoring in primary screen	TRCN0000338316	MDM4	0.12839	1.18335	0.797081	0.590672
scoring in primary screen	TRCN0000338381	MDM4	0.334736	0.177243	0.00830087	0.0120933
scoring in primary screen	TRCN0000338315	MDM4	0.284139	0.454235	0.0471328	0.0690078
scoring in primary screen	TRCN0000020695	MYCN	0.178459	0.28508	0.0223667	0.0110104
scoring in primary screen	TRCN0000020697	MYCN	0.817434	0.877506	0.407644	0.940927
scoring in primary screen	TRCN0000074639	PABPC1	0.118862	0.087229	0.0403179	0.0223249
scoring in primary screen	TRCN0000074641	PABPC1	0.155754	0.124291	0.00413178	0.00787396
scoring in primary screen	TRCN0000236519	PLD2	0.273374	1.80354	0.161435	0.0893365
scoring in primary screen	TRCN0000236523	PLD2	0.166378	1.34589	0.265071	0.203348
scoring in primary screen	TRCN0000236521	PLD2	3.89816	2.39128	0.209499	0.501515
scoring in primary screen	TRCN0000293736	RAD50	0.0372454	0.912427	0.140077	0.472247
scoring in primary screen	TRCN0000298547	RAD50	0.44515	0.139846	0.541683	0.341233
scoring in primary screen	TRCN0000293673	RAD50	0.349092	0.432741	0.179943	0.254845
scoring in primary screen	TRCN0000329688	RAD51	0.157127	0.0720779	0.0197277	0.00832814
scoring in primary screen	TRCN0000018876	RAD51	0.00884704	0.0497291	0.0310167	0.0707437
scoring in primary screen	TRCN0000350487	SKP2	0.0183895	0.14091	0.549965	0.114476
scoring in primary screen	TRCN0000007534	SKP2	0.0553469	0.139269	0.0506827	0.163896
scoring in primary screen	TRCN0000007530	SKP2	0.345181	0.182602	0.286131	0.4025
scoring in primary screen	TRCN0000303971	TJP1	1.65801	0.849001	2.37803	3.75359
scoring in primary screen	TRCN0000303909	TJP1	0.284572	0.195002	0.148428	0.386864
scoring in primary screen	TRCN0000303972	TJP1	0.094647	0.14291	0.00696686	0.00338543
scoring in primary screen	TRCN0000022059	TRIP13	0.00455047	0.00645497	0.0368932	0.00669927
scoring in primary screen	TRCN0000022063	TRIP13	0.0129189	0.10838	0.00680808	0.00963668
scoring in primary screen	TRCN0000022061	TRIP13	0.0071325	0.0426696	0.0157068	0.0208957
non scoring in primary screen	TRCN0000036070	ACAA1	0.585418	0.594047	0.123241	0.0541353
non scoring in primary screen	TRCN0000036073	ACAA1	0.92667	2.85763	0.542575	0.327647
non scoring in primary screen	TRCN0000045568	ACCS	0.373364	1.42259	0.14296	0.155277
non scoring in primary screen	TRCN0000045571	ACCS	0.201987	0.216036	0.0915999	0.13735
non scoring in primary screen	TRCN0000045569	ACCS	1.06336	1.44551	3.12774	2.66167
non scoring in primary screen	TRCN0000045567	ACSS2	1.31363	1.07571	1.01962	1.3063
non scoring in primary screen	TRCN0000045565	ACSS2	0.691445	0.714533	0.317788	0.277325
non scoring in primary screen	TRCN0000045566	ACSS2	0.604746	0.852015	1.01058	0.622508
non scoring in primary screen	TRCN0000045563	ACSS2	0.476736	1.61304	0.571029	0.753749
non scoring in primary screen	TRCN0000045564	ACSS2	0.622616	0.357157	0.112352	0.681769
non scoring in primary screen	TRCN0000078258	ADAT1	1.27964	0.870842	0.875335	2.1545
non scoring in primary screen	TRCN0000078262	ADAT1	1.07707	0.714594	0.153158	0.0824444
non scoring in primary screen	TRCN0000078260	ADAT1	1.11832	1.23028	0.576006	0.462193
non scoring in primary screen	TRCN0000148918	AIMP1	1.04095	1.11009	1.50277	3.01996
non scoring in primary screen	TRCN0000147840	AIMP1	2.33321	0.662556	0.740567	1.25759
non scoring in primary screen	TRCN0000275804	AIMP1	0.0447908	0.0645647	0.00327227	0.0140553
non scoring in primary screen	TRCN0000275749	AIMP1	0.00458227	0.28933	0.0955481	0.455971
non scoring in primary screen	TRCN0000065112	AP2A1	4.42315	0.59772	0.317463	0.370373
non scoring in primary screen	TRCN0000065109	AP2A1	0.735409	0.509647	0.413946	0.498635
non scoring in primary screen	TRCN0000293893	AP2A1	0.467977	2.62625	1.92886	2.41904
non scoring in primary screen	TRCN0000293892	AP2A1	0.264045	1.75212	0.0564288	0.293834
non scoring in primary screen	TRCN0000036752	ARL6IP5	0.60955	1.56012	0.151422	0.171264
non scoring in primary screen	TRCN0000036749	ARL6IP5	2.29329	0.941197	0.795397	1.25677
non scoring in primary screen	TRCN0000003497	BMP1	2.1056	0.389571	0.968264	1.67533
non scoring in primary screen	TRCN0000003499	BMP1	0.0708308	0.34531	0.0434653	0.0338934
non scoring in primary screen	TRCN0000297270	C12orf52	2.08234	0.965163	0.563284	0.102915
non scoring in primary screen	TRCN0000005032	C12orf52	0.186601	0.526051	0.145012	0.363703
non scoring in primary screen	TRCN0000127506	C17orf81	1.54142	1.30439	0.315996	0.301823
non scoring in primary screen	TRCN0000130151	C17orf81	1.21559	1.19748	0.855467	1.01625
non scoring in primary screen	TRCN0000130483	C17orf81	0.890661	0.88818	0.539922	0.531987
non scoring in primary screen	TRCN0000029714	CFL2	0.562846	0.436016	0.82695	0.89981
non scoring in primary screen	TRCN0000029716	CFL2	0.0497152	0.094974	0.0118974	0.0021389
non scoring in primary screen	TRCN0000029715	CFL2	1.8265	0.693917	0.938066	0.856074
non scoring in primary screen	TRCN0000118681	DIAPH1	0.925481	0.258107	0.200312	0.0427035
non scoring in primary screen	TRCN0000118680	DIAPH1	1.19029	0.708434	0.902096	1.17408
non scoring in primary screen	TRCN0000118678	DIAPH1	1.03067	0.140256	0.202679	0.157848
non scoring in primary screen	TRCN0000150917	IPP	0.0876066	0.136476	0.0770452	0.0705209
non scoring in primary screen	TRCN0000154032	IPP	0.9646	1.43708	0.356466	1.29323
non scoring in primary screen	TRCN0000152307	IPP	2.98363	1.87222	1.14198	1.02332
non scoring in primary screen	TRCN0000062812	MSI2	0.14529	0.843504	0.0365592	0.0228756
non scoring in primary screen	TRCN0000062811	MSI2	0.629907	0.78171	2.1021	2.11895
non scoring in primary screen	TRCN0000083281	PNP	0.360098	0.859192	2.80827	2.82626
non scoring in primary screen	TRCN0000083278	PNP	1.0926	1.16224	2.5616	1.20744
non scoring in primary screen	TRCN0000083280	PNP	0.34606	0.709479	0.166738	0.0525404
non scoring in primary screen	TRCN0000053181	TAF13	0.968653	1.52931	1.63613	1.25129
non scoring in primary screen	TRCN0000053180	TAF13	0.312659	0.222681	0.032355	0.0659097
non scoring in primary screen	TRCN0000053182	TAF13	0.0445589	0.246695	1.07121	0.0854508
non scoring in primary screen	TRCN0000053179	TAF13	0.343279	0.409379	0.620644	0.427352
non scoring in primary screen	TRCN0000019920	TFDP2	1.40333	0.88449	0.231885	0.547008
non scoring in primary screen	TRCN0000019921	TFDP2	3.07697	1.06077	6.23484	10.5188
non scoring in primary screen	TRCN0000019923	TFDP2	0.140759	0.1443	0.215997	0.0863071
non scoring in primary screen	TRCN0000144757	VPS25	0.443194	0.659582	7.48191	3.52379
non scoring in primary screen	TRCN0000322706	VPS25	3.50787	1.18829	0.830594	0.497869
non scoring in primary screen	TRCN0000350694	VPS25	0.036932	0.851604	0.379721	0.3717
non scoring in primary screen	TRCN0000322707	VPS25	0.278128	1.33027	13.3817	2.79821
negative control	TRCN0000072185	GFP	2.78348	0.412008	0.24273	0.214143
negative control	TRCN0000072178	GFP	0.183493	0.376705	0.150025	0.0818412
negative control	TRCN0000207020	GFP	0.891463	1.35168	0.466863	1.14062
negative control	TRCN0000072240	lacZ	3.12319	1.78193	1.32295	1.31303
negative control	TRCN0000072232	lacZ	1.45045	2.082	0.704331	0.605421
negative control	TRCN0000072229	lacZ	0.899942	1.67529	0.340022	0.224956
negative control	TRCN0000072235	lacZ	1.9738	1.15158	0.554788	0.252937
negative control	TRCN0000072253	LUCIFERASE	0.752275	0.601285	0.271893	0.310634
negative control	TRCN0000072259	LUCIFERASE	0.861892	0.779951	2.00006	2.06347
negative control	TRCN0000072256	LUCIFERASE	0.82831	0.642434	0.849294	1.1961
negative control	TRCN0000072215	RFP	0.687601	0.513154	0.326155	0.0724705
negative control	TRCN0000072212	RFP	1.11409	1.55768	1.31217	2.66262
negative control	TRCN0000072216	RFP	0.960984	1.40653	1.23427	0.504601
control	TRCN0000074872	AQR	0.000951573	0.0355528	0.00753893	0.00342169
control	TRCN0000006209	CDK11B	0.00440478	0.00935033	0.00582163	0.00491076
control	TRCN0000151585	COPB1	0.00170811	0.0192627	0.00888294	0.00440188
control	TRCN0000006644	HNRNPC	0.0057811	0.0178834	0.00912529	0.00566694
control	TRCN0000130881	MORC2-AS1	0.00163668	0.011365	0.00665796	0.00540165
control	TRCN0000074908	PRPF38A	0.0013607	0.00884167	0.00554275	0.00425217
control	TRCN0000075108	PRPF8	0.00089886	0.0599408	0.0051629	0.00324697
control	TRCN0000003872	PSMA1	0.0015388	0.0413398	0.0116129	0.00325548
control	TRCN0000003907	PSMB2	0.0122601	0.0263205	0.00985989	0.00927498
control	TRCN0000047929	RAN	0.00136351	0.0225643	0.00640642	0.00428991
control	TRCN0000117768	RPS26	0.00117743	0.00907078	0.00941527	0.00306014
control	TRCN0000006600	SF3A1	0.00165864	0.00819048	0.00691288	0.00325823
control	TRCN0000074473	WBP11	0.00935329	0.00488817	0.00489266	0.00332233

## Sheet: summary table 1st 2nd screens
		shRNA frequency for the indicated conditions
		in vivo primary screen						in vivo secondary screen
		WERI-RB1		Y79				Weri-RB1	Y79	RB3823	RB3535S						Summary of Hit Selection Criteria
CATEGORY #	Gene ID	significant depletion Z<-1.96	borderline depletion -1.96<Z<-1.45	significant depletion Z<-1.96	borderline depletion -1.96<Z<-1.45	Rank in 1st screen		Tumor/T0 < 0.2				Rank in 2nd screen	# cell lines with ≥ 2 shRNA hits (*or 1/1)	# cell lines with ≥ 1 shRNA hits			Class in 1st screen	Effect in 1st screen
2	PABPC1	2/3	0/3	2/3	0/3	HiWY		2/2	2/2	2/2	2/2	Hi	4	4			HiWY	≥2 shRNAs significantly depleted in both lines
2	RAD51	0/3	1/3	3/3	0/3	HiY		2/2	2/2	2/2	2/2	Hi	4	4			HiW	≥2 shRNAs significantly depleted in Weri-RB1 only
2	TRIP13	0/1	0/1	1/1	0/1	MedY		3/3	3/3	3/3	3/3	Hi	4	4			HiY	≥2 shRNAs significantly depleted in Y79 only
3	ID2	1/5	0/5	1/5	1/5	MedY		0.666667	0.666667	0.666667	0.666667	Hi	4	4			MedWY	≥2 shRNAs borderline or significantly depleted in both lines
3	SKP2	2/5	0/5	2/5	0/5	HiWY		0.666667	3/3	0.333333	0.666667	Hi	3	4			MedW	≥2 shRNAs borderline or significantly depleted in Weri-RB1 only
4	AIMP1	0/4	0/4	0/4	0/4	No		2/4	2/4	2/4	1/4	Hi	3	4			MedY	≥2 shRNAs borderline or significantly depleted in Y79 only, or 1/1 significant
2	BRCA1	2/5	1/5	4/5	0/5	HiWY		0.4	0/5	0.4	0.6	Hi	3	3			No	≤2 shRNAs depleted
3	MYCN	0/5	0/5	2/5	1/5	HiY		1/1	0/1	1/1	1/1	Hi	3	3
5	ABCD1	0/2	0/2	1/2	0/2	No		2/2	0/2	2/2	2/2	Hi	3	3			Class in 2nd screen	Effect in 2nsd screen
2	TJP1	2/5	0/5	1/5	1/5	HiW		0.333333	0.666667	0.666667	0.333333	Med	2	4			Hi	≥2 shRNAs (or 1/1 in case of MYCN) depleted ≥5-fold in ≥3 lines
3	MDM4	1/4	1/4	1/4	1/4	MedWY		0.333333	0.333333	0.666667	0.666667	Med	2	4			Med	≥2 shRNAs depleted ≥5-fold in 2 lines
2	PLD2	2/10	3/10	2/10	1/10	HiWY		0.333333	0/3	0.666667	0.666667	Med	2	3			Low	≥2 shRNAs depleted ≥5-fold in 1 line
4	DIAPH1	0/3	0/3	0/3	1/3	No		0/3	0.333333	0.666667	0.666667	Med	2	3			No	<2shRNAs depleted ≥5-fold in all 4 lines
5	ANKRD1	3/5	0/5	3/5	0/5	HiWY		0/3	0/3	0.666667	0.666667	Med	2	2
5	BPGM	2/7	0/7	1/7	1/7	HiW		0/3	0/3	0.666667	0.666667	Med	2	2
3	APC	0/5	0/5	2/5	1/5	HiY		0.25	0.25	0.25	2/4	Low	1	4		Summary of Number of Hits
4	RAD50	2/5	0/5	3/5	1/5	HiWY		0.333333	0.333333	0.666667	0/3	Low	1	3			Tested in 2nd screen	Hits in 2nd screen	%
5	AZI2	3/5	0/5	3/5	0/5	HiWY		0.333333	0/3	0.333333	0.666667	Low	1	3		Hits in 1st	18	15	0.833333
3	DEK	0/6	1/6	2/6	1/6	HiY		0.5	0.5	0.5	0.5	No	0	4		Not hits in 1st	18	3	0.166667
4	IPP	0/3	0/3	0/3	0/3	No		0.333333	0.333333	0.333333	0.333333	No	0	4
4	CFL2	0/3	1/3	0/3	0/3	No		0.333333	0.333333	0.333333	0.333333	No	0	4
4	MSI2	0/2	0/2	0/2	0/2	No		0.5	0/2	0.5	0.5	No	0	3
4	TAF13	0/4	0/4	0/4	0/4	No		0.25	0/4	0.25	0.5	No	0	3
4	TFDP2	0/3	0/3	0/3	0/3	No		0.333333	0.333333	0/3	0.333333	No	0	3
5	BMP1	0/2	0/2	0/2	0/2	No		0.5	0/2	0.5	0.5	No	0	3
5	C12orf52	0/2	1/2	1/2	0/2	No		0.5	0/2	0.5	0.5	No	0	3
4	PNP	0/3	0/3	0/3	0/3	No		0/3	0/3	0.333333	0.333333	No	0	2
5	ACAA1	0/2	0/2	0/2	0/2	No		0/2	0/2	0.5	0.5	No	0	2
5	ADAT1	0/3	0/3	0/3	0/3	No		0/3	0/3	0.333333	0.333333	No	0	2
5	ARL6IP5	1/2	0/2	1/2	0/2	No		0/2	0/2	0.5	0.5	No	0	2
3	CDH11	2/5	0/5	1/5	0/5	HiW		0/3	0/3	0/3	0.333333	No	0	1
4	VPS25	0/4	0/4	0/4	0/4	No		0.25	0/4	0/4	0/4	No	0	1
5	AP2A1	0/4	0/4	0/4	0/4	No		0/4	0/4	0.25	0/4	No	0	1
5	ACSS2	0/5	0/5	0/5	0/5	No		0/5	0/5	0.2	0/5	No	0	1
5	ACD	4/10	0/10	4/10	2/10	HiWY		0/5	0/5	0/5	0/5	No	0	0
5	C17orf81	0/3	1/3	0/3	1/3	No		0/3	0/3	0/3	0/3	No	0	0
pos ctl	AQR	n.a.	n.a.	n.a.	n.a.	n.a.		1/1	1/1	1/1	1/1
pos ctl	CDK11B	n.a.	n.a.	n.a.	n.a.	n.a.		1/1	1/1	1/1	1/1
pos ctl	COPB1	n.a.	n.a.	n.a.	n.a.	n.a.		1/1	1/1	1/1	1/1
pos ctl	HNRNPC	n.a.	n.a.	n.a.	n.a.	n.a.		1/1	1/1	1/1	1/1
pos ctl	MORC2-AS1	n.a.	n.a.	n.a.	n.a.	n.a.		1/1	1/1	1/1	1/1
pos ctl	PRPF38A	n.a.	n.a.	n.a.	n.a.	n.a.		1/1	1/1	1/1	1/1
pos ctl	PRPF8	n.a.	n.a.	n.a.	n.a.	n.a.		1/1	1/1	1/1	1/1
pos ctl	PSMA1	n.a.	n.a.	n.a.	n.a.	n.a.		1/1	1/1	1/1	1/1
pos ctl	PSMB2	n.a.	n.a.	n.a.	n.a.	n.a.		1/1	1/1	1/1	1/1
pos ctl	RAN	n.a.	n.a.	n.a.	n.a.	n.a.		1/1	1/1	1/1	1/1
pos ctl	RPS26	n.a.	n.a.	n.a.	n.a.	n.a.		1/1	1/1	1/1	1/1
pos ctl	SF3A1	n.a.	n.a.	n.a.	n.a.	n.a.		1/1	1/1	1/1	1/1
pos ctl	WBP11	n.a.	n.a.	n.a.	n.a.	n.a.		1/1	1/1	1/1	1/1
neg ctl	GFP	n.a.	n.a.	n.a.	n.a.	n.a.		0.333333	0/3	0.333333	0.333333
neg ctl	lacZ	n.a.	n.a.	n.a.	n.a.	n.a.		0/4	0/4	0/4	0/4
neg ctl	LUCIFERASE	n.a.	n.a.	n.a.	n.a.	n.a.		0/3	0/3	0/3	0/3
neg ctl	RFP	n.a.	n.a.	n.a.	n.a.	n.a.		0/3	0/3	0/3	0.333333

## Sheet: table 1
				2nd Screen
Cat #	Gene ID	Rank in 1st Screen	Rank in 2nd Screen	WERI-RB1	Y79	RB3823	RB3535S
2	PABPC1	HiWY	Hi	1	1	1	1
2	RAD51	HiY	Hi	1	1	1	1
2	TRIP13	MedY	Hi	1	1	1	1
3	ID2	MedY	Hi	1	1	1	1
3	SKP2	HiWY	Hi	1	1		1
2	BRCA1	HiWY	Hi	1		1	1
3	MYCN	HiY	Hi	1		1	1
2	TJP1	HiW	Med		1	1
3	MDM4	MedWY	Med			1	1
2	PLD2	HiWY	Med			1	1
5	ANKRD1	HiWY	Med			1	1
5	BPGM	HiW	Med			1	1
3	APC	HiY	Low				1
4	RAD50	HiWY	Low			1
5	AZI2	HiWY	Low				1
