# Supplementary material for: Functional genomics identifies new synergistic therapies for retinoblastoma
Source: Oncogene. 2020 Jun 22;39(31):5338–57. doi: 10.1038/s41388-020-1372-7 (PMC7391301; doi:10.1038/s41388-020-1372-7)
Supplement: Supplementary file 4 — Table S3 [file 41388_2020_1372_MOESM4_ESM.xlsx]

## Sheet: list of antobodies for WB
		Protein Target	MW kDa	Antibody dilution	Antibody Species	Company	Cat #	Buffer
		alpha-tubulin	52	1/15000	mouse	Cell Signaling (NEB), Whitby, ON, Canada	3873	TBST milk 3%
		beta-actin	42	1/5000	mouse	Sigma, Markham, ON, Canada	5441	TBST milk 3%
		beta-tubulin	55	1/15000	mouse	Cell Signaling (NEB), Whitby, ON, Canada	86298	TBST milk 3%
		BRCA1	220	1/1000	rabbit	Cell Signaling (NEB), Whitby, ON, Canada	9010	TBST milk 3%
		CDC25A	67	1/500	mouse	Santa Cruz, Mississauga, ON, Canada	sc-7389	TBST milk 3%
		CDK1	34	1/1000	rabbit	Abcam, Toronto, ON, Canada	ab32384	TBST milk 3%
		CHK1	56	1/1000	mouse	Cell Signaling (NEB), Whitby, ON, Canada	2360	TBST BSA 5%
		CHK2	62	1/1000	rabbit	Cell Signaling (NEB), Whitby, ON, Canada	2662	TBST BSA 5%
		Cleaved PARP	89	1/1000	rabbit	Cell Signaling (NEB), Whitby, ON, Canada	5625S	TBST milk 3%
		H3	15	1/5000	rabbit	Abcam, Toronto, ON, Canada	ab1791	TBST milk 3%
		LC3B	14, 16	1/1000	rabbit	Cell Signaling (NEB), Whitby, ON, Canada	2775	TBST BSA 5%
		MSI-2	35	1/1000	rabbit	Abcam, Toronto, ON, Canada	ab76148	TBST milk 3%
		Na+/K+ ATPase	110-113	1/1000	mouse	Santa Cruz, Mississauga, ON, Canada	sc-48345	TBST milk 3%
		p21	21	1/1000	mouse	Santa Cruz, Mississauga, ON, Canada	sc-6246	TBST milk 3%
		p21	21	1/1000	rabbit	Santa Cruz, Mississauga, ON, Canada	sc-471	TBST milk 3%
		p53	53	1/1000	rabbit	Santa Cruz, Mississauga, ON, Canada	sc-6243	TBST milk 3%
		PABPC1	75	1/1000	mouse	Millipore, Etobicoke, ON, Canada	04-1467	TBST milk 3%
		PARP	116, 89	1/1000	rabbit	Cell Signaling (NEB), Whitby, ON, Canada	9532S	TBST milk 3%
		phospho-CDK1 tyr 15	34	1/1000	rabbit	Cell Signaling (NEB), Whitby, ON, Canada	9111	TBST BSA 5%
		phospho-CHK1 ser 317	56	1/1000	rabbit	Cell Signaling (NEB), Whitby, ON, Canada	12302	TBST BSA 5%
		phospho-CHK2 thr 68	62	1/1000	rabbit	Cell Signaling (NEB), Whitby, ON, Canada	2661	TBST BSA 5%
		phospho-p53 ser 15	53	1/1000	rabbit	Cell Signaling (NEB), Whitby, ON, Canada	9284	TBST milk 3%
		RAD51	43	1/2000	rabbit	Millipore, Etobicoke, ON, Canada	PC130	TBST milk 3%
		SKP2	45	1/1000	rabbit	Santa Cruz, Mississauga, ON, Canada	sc-7164	TBST milk 3%
		γH2A.X	19	1/1000	mouse	Millipore, Etobicoke, ON, Canada	05-636	TBST milk 3%
		TBST : 1x TBS buffer with 0.05% Tween20

## Sheet: list of antibodies for IF
		Target	Antibody dilution	Antibody Species	Company	Cat #	Buffer
		BRCA1	1/250	mouse	Millipore, Etobicoke, ON, Canada	MAB161	PBS 3% BSA 0.5% TritonX
		CHX10	1/500	goat	Santa Cruz, Mississauga, ON, Canada	sc-21690	PBS 3% BSA 0.5% TritonX
		Cleaved Caspase 3	1/200	rabbit	Cell Signaling (NEB), Whitby, ON, Canada	9664	PBS 5% DS 0.1% Tween20
		cyclin D1	1/200	rabbit	ThermoFisher Scientific, Burlington, ON, Canada	RM-9104-so	PBS 3% BSA 0.5% TritonX
		GFAP	1/200	rabbit	Abcam, Toronto, ON, Canada	ab7260	PBS 3% BSA 0.5% TritonX
		GS	1/1000	mouse	Millipore, Etobicoke, ON, Canada	MAB302	PBS 3% BSA 0.5% TritonX
		HP1	1/500	mouse	Abcam, Toronto, ON, Canada	MAB3584	PBS 3% BSA 0.5% TritonX
		Ki67	1/500	mouse	BD Biosciences, Mississauga, ON, Canada	550609	PBS 5% DS 0.1% Tween20
		NEUROD	1/50	goat	Santa Cruz, Mississauga, ON, Canada	sc-1084	PBS 3% BSA 0.5% TritonX
		PAX6	1/100	rabbit	Abcam, Toronto, ON, Canada	ab5790	PBS 3% BSA 0.5% TritonX
		pericentrin	1/500	rabbit	Abcam, Toronto, ON, Canada	ab4448	PBS 3% BSA 0.5% TritonX
		RAD51	1/400	rabbit	Millipore, Etobicoke, ON, Canada	PC130	PBS 3% BSA 0.5% TritonX
		SOX2	1/100	mouse	Abcam, Toronto, ON, Canada	ab75485	PBS 3% BSA 0.5% TritonX
		Vimentin	1/500	rabbit	Cell Signaling (NEB), Whitby, ON, Canada	5741	PBS 3% BSA 0.5% TritonX
		γH2A.X	1/500	mouse	Millipore, Etobicoke, ON, Canada	05-636	PBS 3% BSA 0.5% TritonX
							DS: donkey serum
							BSA: bovine serum albumin
